# Supplementary material for: Genomic insights into the adaptation of Synechococcus to the coastal environment on Xiamen
Source: Front Microbiol. 2023 Nov 20;14:1292150. doi: 10.3389/fmicb.2023.1292150 (PMC10696648; doi:10.3389/fmicb.2023.1292150)
Supplement: Supplementary file 1 [file Table_1.XLSX]

## Sheet: Table S1
Table S1 Taxonomic classification of Synechococcus scaffolds (adapted from the CAT result; unclassified scaffolds were from Synechococcus bins).
Scaffold	Classification	Number of ORFs on Scaffold	Number of ORFs classification is based on	Lineage	Lineage scores	Superkingdom	Phylum	Class	Order	Family	Genus	Species
12-S03_NODE_1000_length_1048_cov_2.365559	classified	1	1	1;131567;2;1783272;1798711;1117;1890424;1890426;1129;2626047;166314	1.00;1.00;1.00;1.00;1.00;1.00;1.00;1.00;1.00;1.00;1.00	Bacteria: 1.00	Cyanobacteria: 1.00	NA	Synechococcales: 1.00	Synechococcaceae: 1.00	Synechococcus: 1.00	Synechococcus sp. WH 8109: 1.00
12-S03_NODE_1001_length_1047_cov_21.330645	unclassified (no hits to database)
12-S03_NODE_100_length_4765_cov_4.971325	classified	4	2	1;131567;2;1783272;1798711;1117;1890424;1890426;1129;2626047;368493	1.00;1.00;1.00;0.71;0.71;0.71;0.71;0.71;0.71;0.71;0.71	Bacteria: 1.00	Cyanobacteria: 0.71	NA	Synechococcales: 0.71	Synechococcaceae: 0.71	Synechococcus: 0.71	Synechococcus sp. UW69: 0.71
12-S03_NODE_1012_length_1043_cov_1.896761	classified	4	3	1;131567;2;1783272;1798711;1117;1890424;1890426;1129;2626047;585423	1.00;0.66;0.66;0.66;0.66;0.66;0.66;0.66;0.66;0.66;0.66	Bacteria: 0.66	Cyanobacteria: 0.66	NA	Synechococcales: 0.66	Synechococcaceae: 0.66	Synechococcus: 0.66	Synechococcus sp. KORDI-49: 0.66
12-S03_NODE_1030_length_1035_cov_307.389796	classified	1	1	1;131567;2;1783272;1798711;1117;1890424;1890426;1129;2626047;368503	1.00;1.00;1.00;1.00;1.00;1.00;1.00;1.00;1.00;1.00;1.00	Bacteria: 1.00	Cyanobacteria: 1.00	NA	Synechococcales: 1.00	Synechococcaceae: 1.00	Synechococcus: 1.00	Synechococcus sp. UW140: 1.00
12-S03_NODE_1039_length_1030_cov_5.419487	classified	1	1	1;131567;2;1783272;1798711;1117;1890424;1890426;1129;2626047	1.00;1.00;1.00;1.00;1.00;1.00;1.00;1.00;1.00;1.00	Bacteria: 1.00	Cyanobacteria: 1.00	NA	Synechococcales: 1.00	Synechococcaceae: 1.00	Synechococcus: 1.00	not classified
12-S03_NODE_103_length_4698_cov_38.581521	classified	5	5	1;131567;2;1783272;1798711;1117;1890424;1890426;1129;2626047	1.00;1.00;0.92;0.71;0.71;0.71;0.71;0.71;0.71;0.71	Bacteria: 0.92	Cyanobacteria: 0.71	NA	Synechococcales: 0.71	Synechococcaceae: 0.71	Synechococcus: 0.71	not classified
12-S03_NODE_1043_length_1028_cov_494.531346	classified	1	1	1;131567;2;1783272;1798711;1117;1890424;1890426;1129;2626047;59931	1.00;1.00;1.00;1.00;1.00;1.00;1.00;1.00;1.00;1.00;1.00	Bacteria: 1.00	Cyanobacteria: 1.00	NA	Synechococcales: 1.00	Synechococcaceae: 1.00	Synechococcus: 1.00	Synechococcus sp. WH 7805: 1.00
12-S03_NODE_1044_length_1028_cov_101.530319	classified	1	1	1;131567;2;1783272;1798711;1117;1890424;1890426;1129;2626047;2055944	1.00;1.00;1.00;1.00;1.00;1.00;1.00;1.00;1.00;1.00;1.00	Bacteria: 1.00	Cyanobacteria: 1.00	NA	Synechococcales: 1.00	Synechococcaceae: 1.00	Synechococcus: 1.00	Synechococcus sp. BS56D: 1.00
12-S03_NODE_104_length_4647_cov_3.680749	classified	6	6	1;131567;2	1.00;1.00;0.69	Bacteria: 0.69	not classified	not classified	not classified	not classified	not classified	not classified
12-S03_NODE_1051_length_1025_cov_1.272165	unclassified (hits not found in taxnomy files)
12-S03_NODE_1074_length_1011_cov_2.621339	classified	2	2	1;131567;2;1783272;1798711;1117;1890424;1890426;1129;2626047	1.00;1.00;1.00;1.00;1.00;1.00;1.00;1.00;1.00;1.00	Bacteria: 1.00	Cyanobacteria: 1.00	NA	Synechococcales: 1.00	Synechococcaceae: 1.00	Synechococcus: 1.00	not classified
12-S03_NODE_1075_length_1010_cov_1.392670	classified	2	1	1;131567;2;1783272;1798711;1117;1890424;1890426;1129;2626047	1.00;1.00;1.00;1.00;1.00;1.00;1.00;1.00;1.00;1.00	Bacteria: 1.00	Cyanobacteria: 1.00	NA	Synechococcales: 1.00	Synechococcaceae: 1.00	Synechococcus: 1.00	not classified
12-S03_NODE_107_length_4470_cov_6.387769	classified	4	2	1;131567;2;1783272;1798711;1117;1890424;1890426	1.00;1.00;1.00;0.57;0.57;0.57;0.57;0.57	Bacteria: 1.00	Cyanobacteria: 0.57	NA	Synechococcales: 0.57	Synechococcaceae: 0.57	not classified	not classified
12-S03_NODE_1081_length_1007_cov_1.207983	classified	2	2	1;131567;2;1783272;1798711;1117;1890424;1890426;1129;2626047;221359	1.00;1.00;1.00;1.00;1.00;1.00;1.00;1.00;1.00;1.00;0.53	Bacteria: 1.00	Cyanobacteria: 1.00	NA	Synechococcales: 1.00	Synechococcaceae: 1.00	Synechococcus: 1.00	Synechococcus sp. RS9916: 0.53
12-S03_NODE_111_length_4267_cov_57.803100	classified	6	6	1;131567;2;1783272;1798711;1117;1890424;1890426;1129;2626047;221359	1.00;1.00;1.00;0.71;0.71;0.71;0.71;0.71;0.71;0.71;0.71	Bacteria: 1.00	Cyanobacteria: 0.71	NA	Synechococcales: 0.71	Synechococcaceae: 0.71	Synechococcus: 0.71	Synechococcus sp. RS9916: 0.71
12-S03_NODE_115_length_4164_cov_260.523983	classified	2	2	1;131567;2;1783272;1798711;1117;1890424;1890426;1129;2626047	1.00;1.00;1.00;1.00;1.00;1.00;1.00;1.00;1.00;1.00	Bacteria: 1.00	Cyanobacteria: 1.00	NA	Synechococcales: 1.00	Synechococcaceae: 1.00	Synechococcus: 1.00	not classified
12-S03_NODE_118_length_4093_cov_6.169261	classified	4	4	1;131567;2;1783272;1798711;1117;1890424;1890426;1129;2626047;1801629	1.00;1.00;1.00;1.00;1.00;1.00;1.00;1.00;1.00;1.00;1.00	Bacteria: 1.00	Cyanobacteria: 1.00	NA	Synechococcales: 1.00	Synechococcaceae: 1.00	Synechococcus: 1.00	Synechococcus sp. MIT S9508: 1.00
12-S03_NODE_121_length_4078_cov_21.249565	classified	1	1	1;131567;2;1783272;1798711;1117;1890424;1890426;1129;2626047;221359	1.00;1.00;1.00;1.00;1.00;1.00;1.00;1.00;1.00;1.00;1.00	Bacteria: 1.00	Cyanobacteria: 1.00	NA	Synechococcales: 1.00	Synechococcaceae: 1.00	Synechococcus: 1.00	Synechococcus sp. RS9916: 1.00
12-S03_NODE_124_length_3935_cov_31.195876	classified	3	1	1;131567;2;1783272;1798711;1117;1890424;1890426;1129;2626047;1986600	1.00;1.00;1.00;1.00;1.00;1.00;1.00;1.00;1.00;1.00;1.00	Bacteria: 1.00	Cyanobacteria: 1.00	NA	Synechococcales: 1.00	Synechococcaceae: 1.00	Synechococcus: 1.00	Synechococcus sp. TMED90: 1.00
12-S03_NODE_125_length_3926_cov_73.299664	classified	1	1	1;131567;2;1783272;1798711;1117;1890424;1890426;1129;2626047;2055944	1.00;1.00;1.00;1.00;1.00;1.00;1.00;1.00;1.00;1.00;1.00	Bacteria: 1.00	Cyanobacteria: 1.00	NA	Synechococcales: 1.00	Synechococcaceae: 1.00	Synechococcus: 1.00	Synechococcus sp. BS56D: 1.00
12-S03_NODE_126_length_3923_cov_9.875582	classified	4	3	1;131567;2;1783272;1798711;1117;1890424;1890426;1129;2626047;1801629	1.00;1.00;1.00;1.00;1.00;1.00;1.00;1.00;1.00;1.00;0.58	Bacteria: 1.00	Cyanobacteria: 1.00	NA	Synechococcales: 1.00	Synechococcaceae: 1.00	Synechococcus: 1.00	Synechococcus sp. MIT S9508: 0.58
12-S03_NODE_129_length_3812_cov_60.838967	classified	6	5	1;131567;2;1783272;1798711;1117;1890424;1890426;1129;2626047	1.00;1.00;0.92;0.64;0.64;0.64;0.64;0.64;0.64;0.64	Bacteria: 0.92	Cyanobacteria: 0.64	NA	Synechococcales: 0.64	Synechococcaceae: 0.64	Synechococcus: 0.64	not classified
12-S03_NODE_130_length_3810_cov_6.226365	classified	5	1	1;131567;2	1.00;1.00;1.00	Bacteria: 1.00	not classified	not classified	not classified	not classified	not classified	not classified
12-S03_NODE_138_length_3542_cov_20.570404	classified	1	1	1;131567;2;1783272;1798711;1117;1890424;1890426;1129;2626047;1979185	1.00;1.00;1.00;1.00;1.00;1.00;1.00;1.00;1.00;1.00;1.00	Bacteria: 1.00	Cyanobacteria: 1.00	NA	Synechococcales: 1.00	Synechococcaceae: 1.00	Synechococcus: 1.00	Synechococcus sp. XM-24: 1.00
12-S03_NODE_146_length_3319_cov_18.227635	classified	3	3	1;131567;2;1783272;1798711;1117;1890424;1890426;1129;2626047	1.00;1.00;1.00;1.00;1.00;1.00;1.00;1.00;1.00;1.00	Bacteria: 1.00	Cyanobacteria: 1.00	NA	Synechococcales: 1.00	Synechococcaceae: 1.00	Synechococcus: 1.00	not classified
12-S03_NODE_148_length_3275_cov_100.614907	classified	5	3	1;131567;2;1783272;1798711;1117;1890424;1890426;1129;2626047	1.00;1.00;1.00;0.68;0.68;0.68;0.68;0.68;0.68;0.68	Bacteria: 1.00	Cyanobacteria: 0.68	NA	Synechococcales: 0.68	Synechococcaceae: 0.68	Synechococcus: 0.68	not classified
12-S03_NODE_156_length_3066_cov_30.201538	classified	4	4	1;131567;2	1.00;1.00;0.74	Bacteria: 0.74	not classified	not classified	not classified	not classified	not classified	not classified
12-S03_NODE_159_length_2974_cov_6.643714	classified	2	1	1;131567;2;1783272;1798711;1117;1890424;1890426;1129;2626047;1986600	1.00;1.00;1.00;1.00;1.00;1.00;1.00;1.00;1.00;1.00;1.00	Bacteria: 1.00	Cyanobacteria: 1.00	NA	Synechococcales: 1.00	Synechococcaceae: 1.00	Synechococcus: 1.00	Synechococcus sp. TMED90: 1.00
12-S03_NODE_161_length_2950_cov_95.348752	classified	3	3	1;131567;2;1783272;1798711;1117;1890424;1890426;1129;2626047	1.00;1.00;1.00;1.00;1.00;1.00;1.00;0.86;0.86;0.86	Bacteria: 1.00	Cyanobacteria: 1.00	NA	Synechococcales: 1.00	Synechococcaceae: 0.86	Synechococcus: 0.86	not classified
12-S03_NODE_167_length_2856_cov_531.594788	classified	4	2	1;131567;2;1783272;1798711;1117;1890424;1890426;1129;2626047	1.00;1.00;1.00;1.00;1.00;1.00;1.00;1.00;1.00;1.00	Bacteria: 1.00	Cyanobacteria: 1.00	NA	Synechococcales: 1.00	Synechococcaceae: 1.00	Synechococcus: 1.00	not classified
12-S03_NODE_170_length_2796_cov_60.470631	classified	4	4	1;131567;2;1783272;1798711;1117;1890424;1890426;1129;2626047	1.00;1.00;1.00;0.91;0.91;0.91;0.91;0.91;0.91;0.91	Bacteria: 1.00	Cyanobacteria: 0.91	NA	Synechococcales: 0.91	Synechococcaceae: 0.91	Synechococcus: 0.91	not classified
12-S03_NODE_172_length_2775_cov_5.767194	classified	3	3	1;131567;2;1783272;1798711;1117;1890424;1890426;1129;2626047	1.00;1.00;1.00;1.00;1.00;1.00;0.80;0.80;0.80;0.80	Bacteria: 1.00	Cyanobacteria: 1.00	NA	Synechococcales: 0.80	Synechococcaceae: 0.80	Synechococcus: 0.80	not classified
12-S03_NODE_173_length_2773_cov_3.348050	classified	4	4	1;131567;2;1783272;1798711;1117;1890424;1890426;1129;2626047	1.00;1.00;1.00;1.00;1.00;1.00;1.00;1.00;1.00;1.00	Bacteria: 1.00	Cyanobacteria: 1.00	NA	Synechococcales: 1.00	Synechococcaceae: 1.00	Synechococcus: 1.00	not classified
12-S03_NODE_179_length_2716_cov_7.485156	classified	1	1	1;131567;2;1783272;1798711;1117;1890424;1890426;1129;2626047;59932	1.00;1.00;1.00;1.00;1.00;1.00;1.00;1.00;1.00;1.00;1.00	Bacteria: 1.00	Cyanobacteria: 1.00	NA	Synechococcales: 1.00	Synechococcaceae: 1.00	Synechococcus: 1.00	Synechococcus sp. WH 8101: 1.00
12-S03_NODE_181_length_2688_cov_3.278010	classified	1	1	1;131567;2;1783272;1798711;1117;1890424;1890426;1129;2626047;2575511	1.00;1.00;1.00;1.00;1.00;1.00;1.00;1.00;1.00;1.00;1.00	Bacteria: 1.00	Cyanobacteria: 1.00	NA	Synechococcales: 1.00	Synechococcaceae: 1.00	Synechococcus: 1.00	Synechococcus sp. GEYO: 1.00
12-S03_NODE_182_length_2664_cov_13.906478	classified	2	1	1;131567;2;1783272;1798711;1117;1890424;1890426;1129;2626047;1986597	1.00;1.00;1.00;1.00;1.00;1.00;1.00;1.00;1.00;1.00;1.00	Bacteria: 1.00	Cyanobacteria: 1.00	NA	Synechococcales: 1.00	Synechococcaceae: 1.00	Synechococcus: 1.00	Synechococcus sp. TMED20: 1.00
12-S03_NODE_202_length_2454_cov_470.752814	classified	1	1	1;131567;2;1783272;1798711;1117;1890424;1890426;1129;2626047;368503	1.00;1.00;1.00;1.00;1.00;1.00;1.00;1.00;1.00;1.00;1.00	Bacteria: 1.00	Cyanobacteria: 1.00	NA	Synechococcales: 1.00	Synechococcaceae: 1.00	Synechococcus: 1.00	Synechococcus sp. UW140: 1.00
12-S03_NODE_216_length_2389_cov_5.491859	classified	2	2	1;131567;2;1783272;1798711;1117;1890424;1890426;1129;2626047	1.00;1.00;1.00;0.84;0.84;0.84;0.84;0.84;0.84;0.84	Bacteria: 1.00	Cyanobacteria: 0.84	NA	Synechococcales: 0.84	Synechococcaceae: 0.84	Synechococcus: 0.84	not classified
12-S03_NODE_221_length_2343_cov_3.405594	classified	3	3	1;131567;2;1783272;1798711;1117;1890424;1890426;1129;2626047	1.00;1.00;1.00;0.52;0.52;0.52;0.52;0.52;0.52;0.52	Bacteria: 1.00	Cyanobacteria: 0.52	NA	Synechococcales: 0.52	Synechococcaceae: 0.52	Synechococcus: 0.52	not classified
12-S03_NODE_237_length_2223_cov_3.069649	classified	3	3	1;131567;2;1783272;1798711;1117;1890424;1890426;1129;2626047	1.00;1.00;1.00;1.00;1.00;1.00;1.00;1.00;0.76;0.76	Bacteria: 1.00	Cyanobacteria: 1.00	NA	Synechococcales: 1.00	Synechococcaceae: 1.00	Synechococcus: 0.76	not classified
12-S03_NODE_23_length_12161_cov_81.979845	classified	12	9	1;131567;2;1783272;1798711;1117;1890424;1890426;1129;2626047	1.00;0.87;0.69;0.69;0.69;0.69;0.69;0.69;0.69;0.69	Bacteria: 0.69	Cyanobacteria: 0.69	NA	Synechococcales: 0.69	Synechococcaceae: 0.69	Synechococcus: 0.69	not classified
12-S03_NODE_251_length_2173_cov_3.465534	classified	2	2	1;131567;2;1783272;1798711;1117;1890424;1890426;1129;2626047;1979185	1.00;1.00;1.00;1.00;1.00;1.00;0.66;0.66;0.66;0.66;0.66	Bacteria: 1.00	Cyanobacteria: 1.00	NA	Synechococcales: 0.66	Synechococcaceae: 0.66	Synechococcus: 0.66	Synechococcus sp. XM-24: 0.66
12-S03_NODE_26_length_11904_cov_39.651701	classified	5	3	1;131567;2	1.00;1.00;1.00	Bacteria: 1.00	not classified	not classified	not classified	not classified	not classified	not classified
12-S03_NODE_279_length_2021_cov_13.983723	classified	3	3	1;131567;2;1783272;1798711;1117;1890424;1890426;1129;2626047;59931	1.00;1.00;1.00;1.00;1.00;1.00;1.00;1.00;1.00;1.00;0.69	Bacteria: 1.00	Cyanobacteria: 1.00	NA	Synechococcales: 1.00	Synechococcaceae: 1.00	Synechococcus: 1.00	Synechococcus sp. WH 7805: 0.69
12-S03_NODE_290_length_1975_cov_2.745312	classified	3	3	1;131567;2;1783272;1798711;1117;1890424;1890426;1129;2626047	1.00;1.00;1.00;1.00;1.00;1.00;1.00;1.00;1.00;1.00	Bacteria: 1.00	Cyanobacteria: 1.00	NA	Synechococcales: 1.00	Synechococcaceae: 1.00	Synechococcus: 1.00	not classified
12-S03_NODE_300_length_1933_cov_1.865815	classified	2	2	1;131567;2;1783272;1798711;1117;1890424;1890426;1129;2626047;221359	1.00;1.00;1.00;1.00;1.00;1.00;1.00;1.00;1.00;1.00;0.57	Bacteria: 1.00	Cyanobacteria: 1.00	NA	Synechococcales: 1.00	Synechococcaceae: 1.00	Synechococcus: 1.00	Synechococcus sp. RS9916: 0.57
12-S03_NODE_307_length_1898_cov_3.166034	classified	4	1	1;131567;2;1783272;1798711;1117;1890424;1890426	1.00;1.00;1.00;1.00;1.00;1.00;1.00;1.00	Bacteria: 1.00	Cyanobacteria: 1.00	NA	Synechococcales: 1.00	Synechococcaceae: 1.00	not classified	not classified
12-S03_NODE_30_length_10549_cov_13.837227	classified	12	12	1;131567;2;1783272;1798711;1117;1890424;1890426;1129;2626047	1.00;1.00;1.00;0.94;0.94;0.94;0.94;0.94;0.94;0.94	Bacteria: 1.00	Cyanobacteria: 0.94	NA	Synechococcales: 0.94	Synechococcaceae: 0.94	Synechococcus: 0.94	not classified
12-S03_NODE_316_length_1864_cov_2.693201	classified	2	2	1;131567;2;1783272;1798711;1117;1890424;1890426;1129;2626047;221359	1.00;1.00;1.00;1.00;1.00;1.00;1.00;1.00;1.00;1.00;1.00	Bacteria: 1.00	Cyanobacteria: 1.00	NA	Synechococcales: 1.00	Synechococcaceae: 1.00	Synechococcus: 1.00	Synechococcus sp. RS9916: 1.00
12-S03_NODE_332_length_1824_cov_4.091577	classified	2	2	1;131567;2;1783272;1798711;1117;1890424;1890426;1129;2626047	1.00;1.00;1.00;1.00;1.00;1.00;1.00;1.00;1.00;1.00	Bacteria: 1.00	Cyanobacteria: 1.00	NA	Synechococcales: 1.00	Synechococcaceae: 1.00	Synechococcus: 1.00	not classified
12-S03_NODE_337_length_1809_cov_2.640251	classified	1	1	1;131567;2;1783272;1798711;1117;1890424;1890426;1129;2626047;221359	1.00;1.00;1.00;1.00;1.00;1.00;1.00;1.00;1.00;1.00;1.00	Bacteria: 1.00	Cyanobacteria: 1.00	NA	Synechococcales: 1.00	Synechococcaceae: 1.00	Synechococcus: 1.00	Synechococcus sp. RS9916: 1.00
12-S03_NODE_33_length_10088_cov_21.609788	classified	7	5	1;131567;2;1783272;1798711;1117;1890424;1890426;1129	1.00;1.00;1.00;0.97;0.97;0.97;0.97;0.97;0.97	Bacteria: 1.00	Cyanobacteria: 0.97	NA	Synechococcales: 0.97	Synechococcaceae: 0.97	Synechococcus: 0.97	not classified
12-S03_NODE_345_length_1793_cov_3.233026	classified	3	1	1;131567;2;1783272;1798711;1117;1890424;1890426;1129;2626047;313625	1.00;1.00;1.00;1.00;1.00;1.00;1.00;1.00;1.00;1.00;1.00	Bacteria: 1.00	Cyanobacteria: 1.00	NA	Synechococcales: 1.00	Synechococcaceae: 1.00	Synechococcus: 1.00	Synechococcus sp. BL107: 1.00
12-S03_NODE_35_length_9930_cov_200.916557	classified	2	2	1;131567;2;1783272;1798711;1117;1890424;1890426;1129;2626047;2055944	1.00;1.00;1.00;1.00;1.00;1.00;1.00;1.00;1.00;1.00;1.00	Bacteria: 1.00	Cyanobacteria: 1.00	NA	Synechococcales: 1.00	Synechococcaceae: 1.00	Synechococcus: 1.00	Synechococcus sp. BS56D: 1.00
12-S03_NODE_369_length_1738_cov_9.997769	classified	1	1	1;131567;2;1783272;1798711;1117;1890424;1890426;1129;2626047;2055944	1.00;1.00;1.00;1.00;1.00;1.00;1.00;1.00;1.00;1.00;1.00	Bacteria: 1.00	Cyanobacteria: 1.00	NA	Synechococcales: 1.00	Synechococcaceae: 1.00	Synechococcus: 1.00	Synechococcus sp. BS56D: 1.00
12-S03_NODE_36_length_9843_cov_8.763384	classified	5	5	1;131567;2;1783272;1798711;1117;1890424;1890426;1129;2626047	1.00;1.00;0.88;0.83;0.83;0.83;0.73;0.73;0.73;0.73	Bacteria: 0.88	Cyanobacteria: 0.83	NA	Synechococcales: 0.73	Synechococcaceae: 0.73	Synechococcus: 0.73	not classified
12-S03_NODE_382_length_1708_cov_3.077993	classified	3	2	1;131567;2;1783272;1798711;1117;1890424;1890426;1129;2626047	1.00;1.00;1.00;1.00;1.00;1.00;1.00;1.00;1.00;1.00	Bacteria: 1.00	Cyanobacteria: 1.00	NA	Synechococcales: 1.00	Synechococcaceae: 1.00	Synechococcus: 1.00	not classified
12-S03_NODE_384_length_1707_cov_2.170702	unclassified (hits not found in taxnomy files)
12-S03_NODE_391_length_1696_cov_1.691651	classified	3	1	1;131567;2;1783272;1798711;1117;1890424;1890426;1129;2626047;1801629	1.00;1.00;1.00;1.00;1.00;1.00;1.00;1.00;1.00;1.00;1.00	Bacteria: 1.00	Cyanobacteria: 1.00	NA	Synechococcales: 1.00	Synechococcaceae: 1.00	Synechococcus: 1.00	Synechococcus sp. MIT S9508: 1.00
12-S03_NODE_397_length_1687_cov_2.789216	classified	1	1	1;131567;2;1783272;1798711;1117;1890424;1890426;1129;2626047;166314	1.00;1.00;1.00;1.00;1.00;1.00;1.00;1.00;1.00;1.00;1.00	Bacteria: 1.00	Cyanobacteria: 1.00	NA	Synechococcales: 1.00	Synechococcaceae: 1.00	Synechococcus: 1.00	Synechococcus sp. WH 8109: 1.00
12-S03_NODE_421_length_1637_cov_2.320480	classified	2	1	1;131567;2;1224;1236;72274;468;469;106648	1.00;1.00;1.00;1.00;1.00;1.00;1.00;1.00;1.00	Bacteria: 1.00	Proteobacteria: 1.00	Gammaproteobacteria: 1.00	Pseudomonadales: 1.00	Moraxellaceae: 1.00	Acinetobacter: 1.00	Acinetobacter bereziniae: 1.00
12-S03_NODE_425_length_1630_cov_48.640950	classified	1	1	1;131567;2;1783272;1798711;1117;1890424;1890426;1129;2626047;221359	1.00;1.00;1.00;1.00;1.00;1.00;1.00;1.00;1.00;1.00;1.00	Bacteria: 1.00	Cyanobacteria: 1.00	NA	Synechococcales: 1.00	Synechococcaceae: 1.00	Synechococcus: 1.00	Synechococcus sp. RS9916: 1.00
12-S03_NODE_42_length_8840_cov_65.659647	classified	9	9	1;131567;2;1783272;1798711;1117;1890424;1890426;1129;2626047;221359	1.00;1.00;1.00;0.97;0.97;0.97;0.97;0.97;0.97;0.97;0.65	Bacteria: 1.00	Cyanobacteria: 0.97	NA	Synechococcales: 0.97	Synechococcaceae: 0.97	Synechococcus: 0.97	Synechococcus sp. RS9916: 0.65
12-S03_NODE_44_length_8709_cov_17.634966	classified	8	7	1;131567;2;1783272;1798711;1117;1890424;1890426;1129;2626047	1.00;1.00;1.00;0.63;0.63;0.63;0.51;0.51;0.51;0.51	Bacteria: 1.00	Cyanobacteria: 0.63	NA	Synechococcales: 0.51	Synechococcaceae: 0.51	Synechococcus: 0.51	not classified
12-S03_NODE_456_length_1562_cov_2.989383	classified	2	2	1;131567;2;1783272;1798711;1117;1890424;1890426;1129;2626047;2575511	1.00;1.00;1.00;1.00;1.00;1.00;1.00;1.00;1.00;1.00;1.00	Bacteria: 1.00	Cyanobacteria: 1.00	NA	Synechococcales: 1.00	Synechococcaceae: 1.00	Synechococcus: 1.00	Synechococcus sp. GEYO: 1.00
12-S03_NODE_459_length_1548_cov_6.111186	classified	1	1	1;131567;2;1783272;1798711;1117;1890424;1890426;1129;2626047	1.00;1.00;1.00;1.00;1.00;1.00;1.00;1.00;1.00;1.00	Bacteria: 1.00	Cyanobacteria: 1.00	NA	Synechococcales: 1.00	Synechococcaceae: 1.00	Synechococcus: 1.00	not classified
12-S03_NODE_461_length_1547_cov_14.196381	classified	1	1	1;131567;2;1783272;1798711;1117;1890424;1890426;1129;2626047	1.00;1.00;1.00;1.00;1.00;1.00;1.00;1.00;1.00;1.00	Bacteria: 1.00	Cyanobacteria: 1.00	NA	Synechococcales: 1.00	Synechococcaceae: 1.00	Synechococcus: 1.00	not classified
12-S03_NODE_488_length_1502_cov_2.786455	classified	1	1	1;131567;2;1783272;1798711;1117;1890424;1890426;1129;2626047;2575510	1.00;1.00;1.00;1.00;1.00;1.00;1.00;1.00;1.00;1.00;1.00	Bacteria: 1.00	Cyanobacteria: 1.00	NA	Synechococcales: 1.00	Synechococcaceae: 1.00	Synechococcus: 1.00	Synechococcus sp. UW179A: 1.00
12-S03_NODE_498_length_1471_cov_3.046610	classified	1	1	1;131567;2;1783272;1798711;1117;1890424;1890426;1129;2626047;59932	1.00;1.00;1.00;1.00;1.00;1.00;1.00;1.00;1.00;1.00;1.00	Bacteria: 1.00	Cyanobacteria: 1.00	NA	Synechococcales: 1.00	Synechococcaceae: 1.00	Synechococcus: 1.00	Synechococcus sp. WH 8101: 1.00
12-S03_NODE_505_length_1463_cov_2.473722	classified	3	2	1;131567;2;1783272;1798711;1117;1890424;1890426	1.00;1.00;1.00;1.00;1.00;1.00;1.00;1.00	Bacteria: 1.00	Cyanobacteria: 1.00	NA	Synechococcales: 1.00	Synechococcaceae: 1.00	not classified	not classified
12-S03_NODE_514_length_1451_cov_1.997851	classified	2	2	1;131567;2;1783272;1798711;1117;1890424;1890426;1129;2626047;368503	1.00;1.00;1.00;1.00;1.00;1.00;1.00;1.00;1.00;1.00;1.00	Bacteria: 1.00	Cyanobacteria: 1.00	NA	Synechococcales: 1.00	Synechococcaceae: 1.00	Synechococcus: 1.00	Synechococcus sp. UW140: 1.00
12-S03_NODE_517_length_1447_cov_2.573994	classified	1	1	1;131567;2;1783272;1798711;1117;1890424;1890426;1129;2626047	1.00;1.00;1.00;1.00;1.00;1.00;1.00;1.00;1.00;1.00	Bacteria: 1.00	Cyanobacteria: 1.00	NA	Synechococcales: 1.00	Synechococcaceae: 1.00	Synechococcus: 1.00	not classified
12-S03_NODE_520_length_1444_cov_2.737221	classified	2	2	1;131567;2;1783272;1798711;1117;1890424;1890426;1129;2626047;221359	1.00;1.00;1.00;1.00;1.00;1.00;1.00;1.00;1.00;1.00;0.78	Bacteria: 1.00	Cyanobacteria: 1.00	NA	Synechococcales: 1.00	Synechococcaceae: 1.00	Synechococcus: 1.00	Synechococcus sp. RS9916: 0.78
12-S03_NODE_525_length_1438_cov_305.796095	classified	3	2	1;131567;2;1783272;1798711;1117;1890424;1890426;1129;2626047;221359	1.00;1.00;1.00;0.59;0.59;0.59;0.59;0.59;0.59;0.59;0.59	Bacteria: 1.00	Cyanobacteria: 0.59	NA	Synechococcales: 0.59	Synechococcaceae: 0.59	Synechococcus: 0.59	Synechococcus sp. RS9916: 0.59
12-S03_NODE_52_length_7988_cov_10.418285	classified	4	3	1;131567;2;1783272;1798711;1117;1890424;1890426;1129;2626047	1.00;1.00;1.00;0.50;0.50;0.50;0.50;0.50;0.50;0.50	Bacteria: 1.00	Cyanobacteria: 0.50	NA	Synechococcales: 0.50	Synechococcaceae: 0.50	Synechococcus: 0.50	not classified
12-S03_NODE_532_length_1431_cov_2.320494	classified	1	1	1;131567;2;1783272;1798711;1117;1890424;1890426;1129;2626047	1.00;1.00;1.00;1.00;1.00;1.00;1.00;1.00;1.00;1.00	Bacteria: 1.00	Cyanobacteria: 1.00	NA	Synechococcales: 1.00	Synechococcaceae: 1.00	Synechococcus: 1.00	not classified
12-S03_NODE_542_length_1420_cov_2.400733	classified	4	1	1;131567;2;1783272;1798711;1117;1890424;1890426;1129;2626047;110662	1.00;1.00;1.00;1.00;1.00;1.00;1.00;1.00;1.00;1.00;1.00	Bacteria: 1.00	Cyanobacteria: 1.00	NA	Synechococcales: 1.00	Synechococcaceae: 1.00	Synechococcus: 1.00	Synechococcus sp. CC9605: 1.00
12-S03_NODE_569_length_1382_cov_1.642050	classified	2	1	1;131567;2;1783272;1798711;1117;1890424;1890426;1129;2626047;232363	1.00;1.00;1.00;1.00;1.00;1.00;1.00;1.00;1.00;1.00;1.00	Bacteria: 1.00	Cyanobacteria: 1.00	NA	Synechococcales: 1.00	Synechococcaceae: 1.00	Synechococcus: 1.00	Synechococcus sp. CB0205: 1.00
12-S03_NODE_56_length_7753_cov_45.444531	classified	1	1	1;131567;2;1783272;1798711;1117;1890424;1890426;1129;2626047;221359	1.00;1.00;1.00;1.00;1.00;1.00;1.00;1.00;1.00;1.00;1.00	Bacteria: 1.00	Cyanobacteria: 1.00	NA	Synechococcales: 1.00	Synechococcaceae: 1.00	Synechococcus: 1.00	Synechococcus sp. RS9916: 1.00
12-S03_NODE_58_length_7261_cov_12.753682	classified	8	7	1;131567;2	1.00;1.00;0.64	Bacteria: 0.64	not classified	not classified	not classified	not classified	not classified	not classified
12-S03_NODE_599_length_1345_cov_1.732558	classified	1	1	1;131567;2	1.00;1.00;1.00	Bacteria: 1.00	not classified	not classified	not classified	not classified	not classified	not classified
12-S03_NODE_600_length_1344_cov_32.928627	unclassified (no hits to database)
12-S03_NODE_602_length_1344_cov_3.564003	classified	1	1	1;131567;2;1783272;1798711;1117;1890424;1890426;1129;2626047;368503	1.00;1.00;1.00;1.00;1.00;1.00;1.00;1.00;1.00;1.00;1.00	Bacteria: 1.00	Cyanobacteria: 1.00	NA	Synechococcales: 1.00	Synechococcaceae: 1.00	Synechococcus: 1.00	Synechococcus sp. UW140: 1.00
12-S03_NODE_607_length_1337_cov_15.709828	classified	1	1	1;131567;2;1783272;1798711;1117;1890424;1890426;1129;2626047	1.00;1.00;1.00;1.00;1.00;1.00;1.00;1.00;1.00;1.00	Bacteria: 1.00	Cyanobacteria: 1.00	NA	Synechococcales: 1.00	Synechococcaceae: 1.00	Synechococcus: 1.00	not classified
12-S03_NODE_608_length_1335_cov_2.814062	classified	2	1	1;131567;2;1783272;1798711;1117;1890424;1890426;1129;2626047;2025605	1.00;1.00;1.00;1.00;1.00;1.00;1.00;1.00;1.00;1.00;1.00	Bacteria: 1.00	Cyanobacteria: 1.00	NA	Synechococcales: 1.00	Synechococcaceae: 1.00	Synechococcus: 1.00	Synechococcus sp. 1G10: 1.00
12-S03_NODE_617_length_1326_cov_1374.964595	classified	1	1	1;131567;2;1783272;1798711;1117;1890424;1890426;1129;2626047;2055944	1.00;1.00;1.00;1.00;1.00;1.00;1.00;1.00;1.00;1.00;1.00	Bacteria: 1.00	Cyanobacteria: 1.00	NA	Synechococcales: 1.00	Synechococcaceae: 1.00	Synechococcus: 1.00	Synechococcus sp. BS56D: 1.00
12-S03_NODE_61_length_6855_cov_9.902206	classified	1	1	1;131567;2;1783272;1798711;1117;1890424;1890426;1129;2626047;221359	1.00;1.00;1.00;1.00;1.00;1.00;1.00;1.00;1.00;1.00;1.00	Bacteria: 1.00	Cyanobacteria: 1.00	NA	Synechococcales: 1.00	Synechococcaceae: 1.00	Synechococcus: 1.00	Synechococcus sp. RS9916: 1.00
12-S03_NODE_620_length_1322_cov_24.505919	unclassified (no hits to database)
12-S03_NODE_631_length_1314_cov_2.935663	classified	2	1	1;131567;2;1783272;1798711;1117;1890424;1890426;1129;2626047;368495	1.00;1.00;1.00;1.00;1.00;1.00;1.00;1.00;1.00;1.00;1.00	Bacteria: 1.00	Cyanobacteria: 1.00	NA	Synechococcales: 1.00	Synechococcaceae: 1.00	Synechococcus: 1.00	Synechococcus sp. UW106: 1.00
12-S03_NODE_647_length_1301_cov_4.922151	classified	2	2	1;131567;2;1783272;1798711;1117;1890424;1890426;1129;2626047;1280380	1.00;1.00;1.00;1.00;1.00;1.00;0.52;0.52;0.52;0.52;0.52	Bacteria: 1.00	Cyanobacteria: 1.00	NA	Synechococcales: 0.52	Synechococcaceae: 0.52	Synechococcus: 0.52	Synechococcus sp. KORDI-100: 0.52
12-S03_NODE_650_length_1300_cov_2.820884	classified	3	2	1;131567;2;1783272;1798711;1117;1890424;1890426;1129;2626047	1.00;1.00;1.00;1.00;1.00;1.00;1.00;1.00;1.00;1.00	Bacteria: 1.00	Cyanobacteria: 1.00	NA	Synechococcales: 1.00	Synechococcaceae: 1.00	Synechococcus: 1.00	not classified
12-S03_NODE_657_length_1297_cov_83.754428	classified	1	1	1;131567;2;1783272;1798711;1117;1890424;1890426;1129;2626047	1.00;1.00;1.00;1.00;1.00;1.00;1.00;1.00;1.00;1.00	Bacteria: 1.00	Cyanobacteria: 1.00	NA	Synechococcales: 1.00	Synechococcaceae: 1.00	Synechococcus: 1.00	not classified
12-S03_NODE_664_length_1292_cov_2.925627	classified	1	1	1;131567;2;1783272;1798711;1117;1890424;1890426;1129;2626047;221359	1.00;1.00;1.00;1.00;1.00;1.00;1.00;1.00;1.00;1.00;1.00	Bacteria: 1.00	Cyanobacteria: 1.00	NA	Synechococcales: 1.00	Synechococcaceae: 1.00	Synechococcus: 1.00	Synechococcus sp. RS9916: 1.00
12-S03_NODE_668_length_1288_cov_2.770479	classified	3	3	1;131567;2;1783272;1798711;1117;1890424;1890426;1129;2626047;221359	1.00;1.00;1.00;1.00;1.00;1.00;1.00;1.00;1.00;1.00;0.82	Bacteria: 1.00	Cyanobacteria: 1.00	NA	Synechococcales: 1.00	Synechococcaceae: 1.00	Synechococcus: 1.00	Synechococcus sp. RS9916: 0.82
12-S03_NODE_69_length_6471_cov_11.032580	classified	8	5	1;131567	1.00;1.00	not classified	not classified	not classified	not classified	not classified	not classified	not classified
12-S03_NODE_712_length_1244_cov_2.396131	classified	2	1	1;131567;2;1783272;1798711;1117	1.00;1.00;1.00;1.00;1.00;1.00	Bacteria: 1.00	Cyanobacteria: 1.00	not classified	not classified	not classified	not classified	not classified
12-S03_NODE_715_length_1241_cov_2.331366	unclassified (no hits to database)
12-S03_NODE_718_length_1239_cov_4.204392	classified	1	1	1;131567;2;1783272;1798711;1117;1890424;1890426;1129;2626047;84588	1.00;1.00;1.00;1.00;1.00;1.00;1.00;1.00;1.00;1.00;1.00	Bacteria: 1.00	Cyanobacteria: 1.00	NA	Synechococcales: 1.00	Synechococcaceae: 1.00	Synechococcus: 1.00	Synechococcus sp. WH 8102: 1.00
12-S03_NODE_727_length_1234_cov_3.758270	classified	3	2	1;131567;2;1783272;1798711;1117;1890424;1890426;1129;2626047;368503	1.00;1.00;1.00;1.00;1.00;1.00;1.00;0.51;0.51;0.51;0.51	Bacteria: 1.00	Cyanobacteria: 1.00	NA	Synechococcales: 1.00	Synechococcaceae: 0.51	Synechococcus: 0.51	Synechococcus sp. UW140: 0.51
12-S03_NODE_72_length_6314_cov_36.043298	classified	2	2	1;131567;2;1783272;1798711;1117;1890424;1890426;1129;2626047;2575516	1.00;1.00;1.00;1.00;1.00;1.00;1.00;1.00;1.00;1.00;0.72	Bacteria: 1.00	Cyanobacteria: 1.00	NA	Synechococcales: 1.00	Synechococcaceae: 1.00	Synechococcus: 1.00	Synechococcus sp. UW179B: 0.72
12-S03_NODE_743_length_1219_cov_2.475086	classified	2	2	1;131567;2;1783272;1798711;1117;1890424;1890426;1129;2626047;1801628	1.00;1.00;1.00;1.00;1.00;1.00;1.00;1.00;1.00;1.00;1.00	Bacteria: 1.00	Cyanobacteria: 1.00	NA	Synechococcales: 1.00	Synechococcaceae: 1.00	Synechococcus: 1.00	Synechococcus sp. MIT S9504: 1.00
12-S03_NODE_75_length_6166_cov_16.577320	classified	5	4	1;131567;2;1783272;1798711;1117;1890424;1890426;1129;2626047;316279	1.00;1.00;1.00;1.00;1.00;1.00;1.00;1.00;0.90;0.90;0.64	Bacteria: 1.00	Cyanobacteria: 1.00	NA	Synechococcales: 1.00	Synechococcaceae: 1.00	Synechococcus: 0.90	Synechococcus sp. CC9902: 0.64
12-S03_NODE_772_length_1190_cov_2.149780	classified	3	3	1;131567;2;1783272;1798711;1117;1890424;1890426;1129;2626047;221359	1.00;1.00;1.00;1.00;1.00;1.00;1.00;1.00;1.00;1.00;1.00	Bacteria: 1.00	Cyanobacteria: 1.00	NA	Synechococcales: 1.00	Synechococcaceae: 1.00	Synechococcus: 1.00	Synechococcus sp. RS9916: 1.00
12-S03_NODE_777_length_1184_cov_18.677591	classified	2	1	1;131567;2;1783272;1798711;1117;1890424;1890426;1129;2626047;1801629	1.00;1.00;1.00;1.00;1.00;1.00;1.00;1.00;1.00;1.00;1.00	Bacteria: 1.00	Cyanobacteria: 1.00	NA	Synechococcales: 1.00	Synechococcaceae: 1.00	Synechococcus: 1.00	Synechococcus sp. MIT S9508: 1.00
12-S03_NODE_793_length_1172_cov_3.061773	classified	3	2	1;131567;2;1783272;1798711;1117;1890424;1890426;1129;2626047	1.00;1.00;1.00;1.00;1.00;1.00;1.00;1.00;1.00;1.00	Bacteria: 1.00	Cyanobacteria: 1.00	NA	Synechococcales: 1.00	Synechococcaceae: 1.00	Synechococcus: 1.00	not classified
12-S03_NODE_805_length_1160_cov_27.315837	classified	1	1	1;131567;2;1783272;1798711;1117;1890424;1890426;1129;2626047;1280380	1.00;1.00;1.00;1.00;1.00;1.00;1.00;1.00;1.00;1.00;1.00	Bacteria: 1.00	Cyanobacteria: 1.00	NA	Synechococcales: 1.00	Synechococcaceae: 1.00	Synechococcus: 1.00	Synechococcus sp. KORDI-100: 1.00
12-S03_NODE_80_length_5863_cov_26.473829	classified	5	5	1;131567;2;1783272;1798711;1117;1890424;1890426;1129;2626047;221359	1.00;1.00;1.00;1.00;1.00;1.00;1.00;1.00;1.00;1.00;0.73	Bacteria: 1.00	Cyanobacteria: 1.00	NA	Synechococcales: 1.00	Synechococcaceae: 1.00	Synechococcus: 1.00	Synechococcus sp. RS9916: 0.73
12-S03_NODE_813_length_1154_cov_2.467698	classified	2	2	1;131567;2;1783272;1798711;1117;1890424;1890426;1129;2626047	1.00;1.00;1.00;1.00;1.00;1.00;1.00;1.00;1.00;1.00	Bacteria: 1.00	Cyanobacteria: 1.00	NA	Synechococcales: 1.00	Synechococcaceae: 1.00	Synechococcus: 1.00	not classified
12-S03_NODE_822_length_1149_cov_1.681901	unclassified (no hits to database)
12-S03_NODE_829_length_1144_cov_6.168044	unclassified (no hits to database)
12-S03_NODE_82_length_5794_cov_8.733125	classified	3	1	1;131567;2;1783272;1798711;1117;1890424;1890426;1129;2626047;1986600	1.00;1.00;1.00;1.00;1.00;1.00;1.00;1.00;1.00;1.00;1.00	Bacteria: 1.00	Cyanobacteria: 1.00	NA	Synechococcales: 1.00	Synechococcaceae: 1.00	Synechococcus: 1.00	Synechococcus sp. TMED90: 1.00
12-S03_NODE_838_length_1138_cov_2.336103	classified	1	1	1;131567;2;1783272;1798711;1117;1890424;1890426;1129;2626047;2055944	1.00;1.00;1.00;1.00;1.00;1.00;1.00;1.00;1.00;1.00;1.00	Bacteria: 1.00	Cyanobacteria: 1.00	NA	Synechococcales: 1.00	Synechococcaceae: 1.00	Synechococcus: 1.00	Synechococcus sp. BS56D: 1.00
12-S03_NODE_84_length_5707_cov_6.970984	classified	3	2	1;131567;2;1783272;1798711;1117;1890424;1890426;1129;2626047	1.00;1.00;1.00;1.00;1.00;1.00;1.00;1.00;1.00;1.00	Bacteria: 1.00	Cyanobacteria: 1.00	NA	Synechococcales: 1.00	Synechococcaceae: 1.00	Synechococcus: 1.00	not classified
12-S03_NODE_854_length_1126_cov_3.048553	classified	1	1	1;131567;2;1783272;1798711;1117;1890424;1890426;1129;2626047;59931	1.00;1.00;1.00;1.00;1.00;1.00;1.00;1.00;1.00;1.00;1.00	Bacteria: 1.00	Cyanobacteria: 1.00	NA	Synechococcales: 1.00	Synechococcaceae: 1.00	Synechococcus: 1.00	Synechococcus sp. WH 7805: 1.00
12-S03_NODE_85_length_5667_cov_26.723093	classified	4	4	1;131567;2;1783272;1798711;1117;1890424;1890426;1129;2626047	1.00;1.00;1.00;0.90;0.90;0.90;0.90;0.90;0.90;0.90	Bacteria: 1.00	Cyanobacteria: 0.90	NA	Synechococcales: 0.90	Synechococcaceae: 0.90	Synechococcus: 0.90	not classified
12-S03_NODE_860_length_1121_cov_2.640713	classified	2	2	1;131567;2;1783272;1798711;1117;1890424;1890426	1.00;1.00;1.00;1.00;1.00;1.00;1.00;0.78	Bacteria: 1.00	Cyanobacteria: 1.00	NA	Synechococcales: 1.00	Synechococcaceae: 0.78	not classified	not classified
12-S03_NODE_868_length_1116_cov_58.639020	classified	2	2	1;131567;2;1783272;1798711;1117;1890424;1890426;1129;2626047;2055944	1.00;1.00;1.00;0.71;0.71;0.71;0.71;0.71;0.71;0.71;0.71	Bacteria: 1.00	Cyanobacteria: 0.71	NA	Synechococcales: 0.71	Synechococcaceae: 0.71	Synechococcus: 0.71	Synechococcus sp. BS56D: 0.71
12-S03_NODE_873_length_1114_cov_81.969204	classified	1	1	1;131567	1.00;1.00	not classified	not classified	not classified	not classified	not classified	not classified	not classified
12-S03_NODE_878_length_1113_cov_3.096408	classified	1	1	1;131567;2;1783272;1798711;1117;1890424;1890426;1129;2626047;59931	1.00;1.00;1.00;1.00;1.00;1.00;1.00;1.00;1.00;1.00;1.00	Bacteria: 1.00	Cyanobacteria: 1.00	NA	Synechococcales: 1.00	Synechococcaceae: 1.00	Synechococcus: 1.00	Synechococcus sp. WH 7805: 1.00
12-S03_NODE_92_length_5273_cov_4.647374	classified	1	1	1;131567;2;1783272;1798711;1117;1890424;1890426;1129;2626047;221359	1.00;1.00;1.00;1.00;1.00;1.00;1.00;1.00;1.00;1.00;1.00	Bacteria: 1.00	Cyanobacteria: 1.00	NA	Synechococcales: 1.00	Synechococcaceae: 1.00	Synechococcus: 1.00	Synechococcus sp. RS9916: 1.00
12-S03_NODE_932_length_1080_cov_940.586341	classified	1	1	1;131567;2;1783272;1798711;1117;1890424;1890426;1129;2626047	1.00;1.00;1.00;1.00;1.00;1.00;1.00;1.00;1.00;1.00	Bacteria: 1.00	Cyanobacteria: 1.00	NA	Synechococcales: 1.00	Synechococcaceae: 1.00	Synechococcus: 1.00	not classified
12-S03_NODE_949_length_1073_cov_2.104126	classified	2	2	1;131567;2;1783272;1798711;1117;1890424;1890426;1129;2626047	1.00;1.00;1.00;1.00;1.00;1.00;1.00;1.00;1.00;0.56	Bacteria: 1.00	Cyanobacteria: 1.00	NA	Synechococcales: 1.00	Synechococcaceae: 1.00	Synechococcus: 1.00	not classified
12-S03_NODE_94_length_5104_cov_136.639533	classified	3	2	1;131567;2;1783272;1798711;1117;1890424;1890426;1129;2626047;221359	1.00;1.00;1.00;1.00;1.00;1.00;1.00;1.00;1.00;1.00;0.64	Bacteria: 1.00	Cyanobacteria: 1.00	NA	Synechococcales: 1.00	Synechococcaceae: 1.00	Synechococcus: 1.00	Synechococcus sp. RS9916: 0.64
12-S03_NODE_957_length_1068_cov_1.338598	unclassified (no hits to database)
12-S03_NODE_967_length_1062_cov_7.641509	classified	1	1	1;131567;2;1783272;1798711;1117;1890424;1890426;1129;2626047	1.00;1.00;1.00;1.00;1.00;1.00;1.00;1.00;1.00;1.00	Bacteria: 1.00	Cyanobacteria: 1.00	NA	Synechococcales: 1.00	Synechococcaceae: 1.00	Synechococcus: 1.00	not classified
12-S03_NODE_97_length_4966_cov_13.094075	classified	5	5	1;131567;2;1783272;1798711;1117;1890424;1890426;1129;2626047;1801629	1.00;1.00;1.00;1.00;1.00;1.00;1.00;0.75;0.75;0.75;0.58	Bacteria: 1.00	Cyanobacteria: 1.00	NA	Synechococcales: 1.00	Synechococcaceae: 0.75	Synechococcus: 0.75	Synechococcus sp. MIT S9508: 0.58
12-S03_NODE_989_length_1053_cov_2.415832	classified	1	1	1;131567;2;1783270;68336;1090;191410;191411;191412	1.00;1.00;1.00;1.00;1.00;1.00;1.00;1.00;1.00	Bacteria: 1.00	Chlorobi: 1.00	Chlorobia: 1.00	Chlorobiales: 1.00	Chlorobiaceae: 1.00	not classified	not classified
12-S07_NODE_1002_length_3441_cov_266.570289	classified	5	4	1;131567;2;1783272;1798711;1117;1890424;1890426;1129;2626047	1.00;1.00;1.00;1.00;1.00;1.00;1.00;1.00;1.00;1.00	Bacteria: 1.00	Cyanobacteria: 1.00	NA	Synechococcales: 1.00	Synechococcaceae: 1.00	Synechococcus: 1.00	not classified
12-S07_NODE_1003_length_3439_cov_59.938534	classified	7	3	1;131567;2;1783272;1798711;1117;1890424;1890426;1129;2626047	1.00;1.00;1.00;1.00;1.00;1.00;0.94;0.94;0.94;0.94	Bacteria: 1.00	Cyanobacteria: 1.00	NA	Synechococcales: 0.94	Synechococcaceae: 0.94	Synechococcus: 0.94	not classified
12-S07_NODE_1004_length_3421_cov_4.689542	classified	5	4	1;131567;2;1783272;1798711;1117;1890424;1890426;1129;2626047;59932	1.00;1.00;1.00;1.00;1.00;1.00;1.00;1.00;1.00;1.00;0.90	Bacteria: 1.00	Cyanobacteria: 1.00	NA	Synechococcales: 1.00	Synechococcaceae: 1.00	Synechococcus: 1.00	Synechococcus sp. WH 8101: 0.90
12-S07_NODE_1005_length_3420_cov_25.227626	unclassified (hits not found in taxnomy files)
12-S07_NODE_1006_length_3414_cov_11.683834	classified	2	2	1;131567;2;1783272;1798711;1117;1890424;1890426;1129;2626047	1.00;1.00;0.89;0.89;0.89;0.89;0.89;0.89;0.89;0.89	Bacteria: 0.89	Cyanobacteria: 0.89	NA	Synechococcales: 0.89	Synechococcaceae: 0.89	Synechococcus: 0.89	not classified
12-S07_NODE_1007_length_3401_cov_3.795231	classified	5	4	1;131567;2;1783272;1798711;1117;1890424;1890426;1129;2626047	1.00;1.00;1.00;1.00;1.00;1.00;1.00;1.00;1.00;1.00	Bacteria: 1.00	Cyanobacteria: 1.00	NA	Synechococcales: 1.00	Synechococcaceae: 1.00	Synechococcus: 1.00	not classified
12-S07_NODE_1008_length_3406_cov_328.532080	classified	5	1	1;131567;2;1783272;1798711;1117	1.00;1.00;1.00;1.00;1.00;1.00	Bacteria: 1.00	Cyanobacteria: 1.00	not classified	not classified	not classified	not classified	not classified
12-S07_NODE_1009_length_3393_cov_5.233074	classified	5	4	1;131567;2;1783272;1798711;1117;1890424;1890426;1129;2626047	1.00;1.00;1.00;0.86;0.86;0.86;0.86;0.86;0.86;0.86	Bacteria: 1.00	Cyanobacteria: 0.86	NA	Synechococcales: 0.86	Synechococcaceae: 0.86	Synechococcus: 0.86	not classified
12-S07_NODE_100_length_17292_cov_223.069850	classified	20	7	1;131567;2;1783272;1798711;1117	1.00;1.00;1.00;0.86;0.86;0.86	Bacteria: 1.00	Cyanobacteria: 0.86	not classified	not classified	not classified	not classified	not classified
12-S07_NODE_1014_length_3377_cov_35.467188	classified	2	2	1;131567;2;1783272;1798711;1117;1890424;1890426;1129;2626047	1.00;1.00;1.00;1.00;1.00;1.00;1.00;1.00;1.00;1.00	Bacteria: 1.00	Cyanobacteria: 1.00	NA	Synechococcales: 1.00	Synechococcaceae: 1.00	Synechococcus: 1.00	not classified
12-S07_NODE_1015_length_3375_cov_146.068675	classified	7	3	1;131567;2;1783272;1798711;1117;1890424;1890426;1129;2626047	1.00;1.00;1.00;1.00;1.00;1.00;1.00;1.00;1.00;1.00	Bacteria: 1.00	Cyanobacteria: 1.00	NA	Synechococcales: 1.00	Synechococcaceae: 1.00	Synechococcus: 1.00	not classified
12-S07_NODE_1020_length_3361_cov_952.891410	classified	3	3	1;131567;2;1783272;1798711;1117;1890424;1890426;1129;2626047	1.00;1.00;1.00;1.00;1.00;1.00;1.00;0.77;0.77;0.77	Bacteria: 1.00	Cyanobacteria: 1.00	NA	Synechococcales: 1.00	Synechococcaceae: 0.77	Synechococcus: 0.77	not classified
12-S07_NODE_1022_length_3355_cov_96.053333	classified	7	5	1;131567;2;1783272;1798711;1117;1890424;1890426;1129;2626047	1.00;1.00;1.00;1.00;1.00;1.00;1.00;1.00;1.00;1.00	Bacteria: 1.00	Cyanobacteria: 1.00	NA	Synechococcales: 1.00	Synechococcaceae: 1.00	Synechococcus: 1.00	not classified
12-S07_NODE_1024_length_3350_cov_474.737785	classified	3	2	1;131567;2;1783272;1798711;1117;1890424;1890426;1129;2626047	1.00;1.00;1.00;0.64;0.64;0.64;0.64;0.64;0.64;0.64	Bacteria: 1.00	Cyanobacteria: 0.64	NA	Synechococcales: 0.64	Synechococcaceae: 0.64	Synechococcus: 0.64	not classified
12-S07_NODE_1025_length_3349_cov_98.866120	classified	2	1	1;131567;2;1783272;1798711;1117;1890424;1890426;1129;2626047;1986600	1.00;1.00;1.00;1.00;1.00;1.00;1.00;1.00;1.00;1.00;1.00	Bacteria: 1.00	Cyanobacteria: 1.00	NA	Synechococcales: 1.00	Synechococcaceae: 1.00	Synechococcus: 1.00	Synechococcus sp. TMED90: 1.00
12-S07_NODE_1027_length_3347_cov_3509.379405	classified	3	3	1;131567;2;1783272;1798711;1117;1890424;1890426;1129;2626047;59931	1.00;1.00;1.00;1.00;1.00;1.00;1.00;1.00;1.00;1.00;0.65	Bacteria: 1.00	Cyanobacteria: 1.00	NA	Synechococcales: 1.00	Synechococcaceae: 1.00	Synechococcus: 1.00	Synechococcus sp. WH 7805: 0.65
12-S07_NODE_1028_length_3345_cov_674.087842	classified	1	1	1;131567;2;1224;28211;82117;33807;1986648	1.00;1.00;1.00;1.00;1.00;1.00;1.00;1.00	Bacteria: 1.00	Proteobacteria: 1.00	Alphaproteobacteria: 1.00	NA	NA	NA	Alphaproteobacteria bacterium TMED93: 1.00
12-S07_NODE_1029_length_3345_cov_8.124316	classified	2	2	1;131567;2;1783272;1798711;1117;1890424;1890426;1129;2626047	1.00;1.00;1.00;0.63;0.63;0.63;0.63;0.63;0.63;0.63	Bacteria: 1.00	Cyanobacteria: 0.63	NA	Synechococcales: 0.63	Synechococcaceae: 0.63	Synechococcus: 0.63	not classified
12-S07_NODE_1032_length_3339_cov_43.737515	classified	2	2	1;131567;2;1783272;1798711;1117;1890424;1890426;1129;2626047	1.00;1.00;1.00;1.00;1.00;1.00;1.00;1.00;1.00;1.00	Bacteria: 1.00	Cyanobacteria: 1.00	NA	Synechococcales: 1.00	Synechococcaceae: 1.00	Synechococcus: 1.00	not classified
12-S07_NODE_1033_length_3341_cov_5.830085	classified	1	1	1;131567;2;1783272;1798711;1117;1890424;1890426;1129;2626047;221359	1.00;1.00;1.00;1.00;1.00;1.00;1.00;1.00;1.00;1.00;1.00	Bacteria: 1.00	Cyanobacteria: 1.00	NA	Synechococcales: 1.00	Synechococcaceae: 1.00	Synechococcus: 1.00	Synechococcus sp. RS9916: 1.00
12-S07_NODE_1036_length_3334_cov_48.673071	classified	1	1	1;131567;2;1783272;1798711;1117;1890424	1.00;1.00;1.00;1.00;1.00;1.00;1.00	Bacteria: 1.00	Cyanobacteria: 1.00	NA	Synechococcales: 1.00	not classified	not classified	not classified
12-S07_NODE_1037_length_3331_cov_5.636447	classified	6	4	1;131567	1.00;1.00	not classified	not classified	not classified	not classified	not classified	not classified	not classified
12-S07_NODE_1038_length_3328_cov_39.278032	classified	3	2	1;131567;2;1783272;1798711;1117;1890424;1890426	1.00;1.00;1.00;1.00;1.00;1.00;1.00;1.00	Bacteria: 1.00	Cyanobacteria: 1.00	NA	Synechococcales: 1.00	Synechococcaceae: 1.00	not classified	not classified
12-S07_NODE_103_length_17024_cov_13.685544	classified	18	17	1;131567;2;1783272;1798711;1117;1890424;1890426;1129;2626047	1.00;1.00;1.00;1.00;1.00;1.00;0.61;0.61;0.61;0.61	Bacteria: 1.00	Cyanobacteria: 1.00	NA	Synechococcales: 0.61	Synechococcaceae: 0.61	Synechococcus: 0.61	not classified
12-S07_NODE_1040_length_3326_cov_36.268725	classified	5	2	1;131567;2	1.00;1.00;1.00	Bacteria: 1.00	not classified	not classified	not classified	not classified	not classified	not classified
12-S07_NODE_1044_length_3311_cov_1539.562346	classified	2	2	1;131567;2;1783272;1798711;1117;1890424;1890426;1129;2626047	1.00;1.00;1.00;1.00;1.00;1.00;1.00;1.00;1.00;1.00	Bacteria: 1.00	Cyanobacteria: 1.00	NA	Synechococcales: 1.00	Synechococcaceae: 1.00	Synechococcus: 1.00	not classified
12-S07_NODE_1047_length_3304_cov_188.209295	classified	1	1	1;131567;2;1783272;1798711;1117;1890424;1890426;1129;2626047	1.00;1.00;1.00;1.00;1.00;1.00;1.00;1.00;1.00;1.00	Bacteria: 1.00	Cyanobacteria: 1.00	NA	Synechococcales: 1.00	Synechococcaceae: 1.00	Synechococcus: 1.00	not classified
12-S07_NODE_1048_length_3297_cov_440.307526	classified	5	5	1;131567;2;1783272;1798711;1117;1890424;1890426;1129;2626047;2575516	1.00;1.00;1.00;1.00;1.00;1.00;1.00;1.00;1.00;1.00;1.00	Bacteria: 1.00	Cyanobacteria: 1.00	NA	Synechococcales: 1.00	Synechococcaceae: 1.00	Synechococcus: 1.00	Synechococcus sp. UW179B: 1.00
12-S07_NODE_1049_length_3288_cov_5.158985	classified	4	4	1;131567;2	1.00;1.00;1.00	Bacteria: 1.00	not classified	not classified	not classified	not classified	not classified	not classified
12-S07_NODE_1054_length_3274_cov_16.652377	unclassified (hits not found in taxnomy files)
12-S07_NODE_1055_length_3269_cov_18.229238	classified	11	4	1;131567;2;1783272;1798711;1117;1890424;1890426;1129;2626047	1.00;1.00;1.00;1.00;1.00;1.00;1.00;1.00;1.00;1.00	Bacteria: 1.00	Cyanobacteria: 1.00	NA	Synechococcales: 1.00	Synechococcaceae: 1.00	Synechococcus: 1.00	not classified
12-S07_NODE_1057_length_3257_cov_221.665209	classified	2	1	1;131567;2	1.00;1.00;1.00	Bacteria: 1.00	not classified	not classified	not classified	not classified	not classified	not classified
12-S07_NODE_1058_length_3256_cov_40.252734	classified	9	2	1;131567;2;1783272;1798711;1117;1890424;1890426;1129;2626047;1280380	1.00;1.00;1.00;1.00;1.00;1.00;1.00;1.00;1.00;1.00;0.56	Bacteria: 1.00	Cyanobacteria: 1.00	NA	Synechococcales: 1.00	Synechococcaceae: 1.00	Synechococcus: 1.00	Synechococcus sp. KORDI-100: 0.56
12-S07_NODE_1060_length_3254_cov_3.233510	classified	4	4	1;131567;2;1783272;1798711;1117;1890424;1890426;1129;2626047	1.00;1.00;1.00;1.00;1.00;1.00;1.00;1.00;1.00;1.00	Bacteria: 1.00	Cyanobacteria: 1.00	NA	Synechococcales: 1.00	Synechococcaceae: 1.00	Synechococcus: 1.00	not classified
12-S07_NODE_1062_length_3245_cov_800.430721	classified	1	1	1;131567;2;1783272;1798711;1117;1890424;1890426;1129;2626047	1.00;1.00;1.00;1.00;1.00;1.00;1.00;1.00;1.00;1.00	Bacteria: 1.00	Cyanobacteria: 1.00	NA	Synechococcales: 1.00	Synechococcaceae: 1.00	Synechococcus: 1.00	not classified
12-S07_NODE_1064_length_3243_cov_3.976788	classified	4	3	1;131567;2;1783272;1798711;1117;1890424;1890426;1129;2626047	1.00;1.00;1.00;0.68;0.68;0.68;0.68;0.68;0.68;0.68	Bacteria: 1.00	Cyanobacteria: 0.68	NA	Synechococcales: 0.68	Synechococcaceae: 0.68	Synechococcus: 0.68	not classified
12-S07_NODE_1065_length_3241_cov_3.727872	classified	5	2	1;131567;2;1783272;1798711;1117;1890424;1890426;1129;2626047;1801628	1.00;1.00;1.00;1.00;1.00;1.00;1.00;1.00;1.00;1.00;0.58	Bacteria: 1.00	Cyanobacteria: 1.00	NA	Synechococcales: 1.00	Synechococcaceae: 1.00	Synechococcus: 1.00	Synechococcus sp. MIT S9504: 0.58
12-S07_NODE_1066_length_3240_cov_55.110518	classified	6	5	1;131567;2;1783272;1798711;1117;1890424;1890426;1129;2626047	1.00;1.00;0.53;0.53;0.53;0.53;0.53;0.53;0.53;0.53	Bacteria: 0.53	Cyanobacteria: 0.53	NA	Synechococcales: 0.53	Synechococcaceae: 0.53	Synechococcus: 0.53	not classified
12-S07_NODE_106_length_16728_cov_117.464883	classified	33	29	1;131567;2;1783272;1798711;1117;1890424;1890426;1129;2626047	1.00;1.00;1.00;1.00;1.00;1.00;1.00;0.83;0.83;0.83	Bacteria: 1.00	Cyanobacteria: 1.00	NA	Synechococcales: 1.00	Synechococcaceae: 0.83	Synechococcus: 0.83	not classified
12-S07_NODE_1075_length_3223_cov_9.868056	classified	8	7	1;131567;2;1783272;1798711;1117;1890424;1890426;1129;2626047	1.00;1.00;1.00;0.89;0.89;0.89;0.89;0.89;0.89;0.89	Bacteria: 1.00	Cyanobacteria: 0.89	NA	Synechococcales: 0.89	Synechococcaceae: 0.89	Synechococcus: 0.89	not classified
12-S07_NODE_1077_length_3222_cov_18.723713	classified	7	6	1;131567;2;1783272;1798711;1117;1890424;1890426;1129;2626047	1.00;1.00;1.00;0.87;0.87;0.87;0.87;0.87;0.87;0.87	Bacteria: 1.00	Cyanobacteria: 0.87	NA	Synechococcales: 0.87	Synechococcaceae: 0.87	Synechococcus: 0.87	not classified
12-S07_NODE_1078_length_3215_cov_146.794620	classified	2	1	1;131567;2;1783272;1798711;1117;1890424;1890426;1129;2626047;585423	1.00;1.00;1.00;1.00;1.00;1.00;1.00;1.00;1.00;1.00;1.00	Bacteria: 1.00	Cyanobacteria: 1.00	NA	Synechococcales: 1.00	Synechococcaceae: 1.00	Synechococcus: 1.00	Synechococcus sp. KORDI-49: 1.00
12-S07_NODE_1079_length_3214_cov_104.886990	classified	3	2	1;131567;2;1783272;1798711;1117;1890424;1890426;1129;2626047	1.00;1.00;1.00;1.00;1.00;1.00;1.00;1.00;1.00;1.00	Bacteria: 1.00	Cyanobacteria: 1.00	NA	Synechococcales: 1.00	Synechococcaceae: 1.00	Synechococcus: 1.00	not classified
12-S07_NODE_107_length_16685_cov_33.966807	classified	30	13	1;131567;2;1783272;1798711;1117;1890424;1890426;1129;2626047	1.00;1.00;1.00;0.68;0.68;0.68;0.53;0.53;0.53;0.53	Bacteria: 1.00	Cyanobacteria: 0.68	NA	Synechococcales: 0.53	Synechococcaceae: 0.53	Synechococcus: 0.53	not classified
12-S07_NODE_1085_length_3203_cov_2.159784	classified	2	1	1;131567;2;1783272;1798711;1117;1890424;1890426;1129;2626047	1.00;1.00;1.00;1.00;1.00;1.00;1.00;1.00;1.00;1.00	Bacteria: 1.00	Cyanobacteria: 1.00	NA	Synechococcales: 1.00	Synechococcaceae: 1.00	Synechococcus: 1.00	not classified
12-S07_NODE_1086_length_3201_cov_16.992936	classified	7	6	1;131567;2;1783272;1798711;1117;1890424;1890426;1129;2626047;221359	1.00;1.00;1.00;0.89;0.89;0.89;0.89;0.89;0.89;0.89;0.89	Bacteria: 1.00	Cyanobacteria: 0.89	NA	Synechococcales: 0.89	Synechococcaceae: 0.89	Synechococcus: 0.89	Synechococcus sp. RS9916: 0.89
12-S07_NODE_1087_length_3192_cov_179.810328	classified	1	1	1;131567;2;1783272;1798711;1117;1890424;1890426;1129;2626047	1.00;1.00;1.00;1.00;1.00;1.00;1.00;1.00;1.00;1.00	Bacteria: 1.00	Cyanobacteria: 1.00	NA	Synechococcales: 1.00	Synechococcaceae: 1.00	Synechococcus: 1.00	not classified
12-S07_NODE_108_length_16637_cov_553.501327	classified	22	10	1;131567;2;1783272;1798711;1117	1.00;1.00;1.00;0.90;0.90;0.90	Bacteria: 1.00	Cyanobacteria: 0.90	not classified	not classified	not classified	not classified	not classified
12-S07_NODE_1090_length_3184_cov_11.684244	classified	5	5	1;131567;2;1783272;1798711;1117;1890424;1890426;1129;2626047	1.00;1.00;1.00;1.00;1.00;1.00;1.00;1.00;1.00;1.00	Bacteria: 1.00	Cyanobacteria: 1.00	NA	Synechococcales: 1.00	Synechococcaceae: 1.00	Synechococcus: 1.00	not classified
12-S07_NODE_1091_length_3180_cov_11.354560	classified	5	1	1;131567;2;1783272;1798711;1117	1.00;1.00;1.00;1.00;1.00;1.00	Bacteria: 1.00	Cyanobacteria: 1.00	not classified	not classified	not classified	not classified	not classified
12-S07_NODE_1092_length_3178_cov_33.087736	classified	5	2	1;131567;2;1783272;1798711;1117;1890424;1890426;1129;2626047	1.00;1.00;1.00;1.00;1.00;1.00;1.00;1.00;1.00;1.00	Bacteria: 1.00	Cyanobacteria: 1.00	NA	Synechococcales: 1.00	Synechococcaceae: 1.00	Synechococcus: 1.00	not classified
12-S07_NODE_1093_length_3178_cov_10.956452	classified	3	2	1;131567;2;1783272;1798711;1117;1890424;1890426;1129;2626047;166318	1.00;1.00;1.00;1.00;1.00;1.00;1.00;1.00;1.00;1.00;1.00	Bacteria: 1.00	Cyanobacteria: 1.00	NA	Synechococcales: 1.00	Synechococcaceae: 1.00	Synechococcus: 1.00	Synechococcus sp. WH 8016: 1.00
12-S07_NODE_1095_length_3175_cov_20.078526	classified	6	6	1;131567;2;1783272;1798711;1117;1890424;1890426;1129;2626047	1.00;1.00;0.95;0.80;0.80;0.80;0.80;0.80;0.80;0.80	Bacteria: 0.95	Cyanobacteria: 0.80	NA	Synechococcales: 0.80	Synechococcaceae: 0.80	Synechococcus: 0.80	not classified
12-S07_NODE_1096_length_3133_cov_9.760309	classified	8	7	1;131567;2;1783272;1798711;1117;1890424;1890426;1129;2626047	1.00;1.00;1.00;0.50;0.50;0.50;0.50;0.50;0.50;0.50	Bacteria: 1.00	Cyanobacteria: 0.50	NA	Synechococcales: 0.50	Synechococcaceae: 0.50	Synechococcus: 0.50	not classified
12-S07_NODE_109_length_16605_cov_89.090030	classified	16	5	1;131567;2;1783272;1798711;1117;1890424	1.00;1.00;1.00;0.85;0.85;0.85;0.74	Bacteria: 1.00	Cyanobacteria: 0.85	NA	Synechococcales: 0.74	not classified	not classified	not classified
12-S07_NODE_1101_length_3151_cov_58.293605	classified	3	1	1;131567;2;1783272;1798711;1117	1.00;1.00;1.00;1.00;1.00;1.00	Bacteria: 1.00	Cyanobacteria: 1.00	not classified	not classified	not classified	not classified	not classified
12-S07_NODE_1102_length_3150_cov_5.894992	classified	4	1	1;131567;2	1.00;1.00;1.00	Bacteria: 1.00	not classified	not classified	not classified	not classified	not classified	not classified
12-S07_NODE_1103_length_3148_cov_6.194310	classified	5	3	1;131567;2;1783272;1798711;1117	1.00;1.00;1.00;1.00;1.00;1.00	Bacteria: 1.00	Cyanobacteria: 1.00	not classified	not classified	not classified	not classified	not classified
12-S07_NODE_1106_length_3135_cov_5.957143	classified	4	1	1;131567;2;1783272;1798711;1117	1.00;1.00;1.00;1.00;1.00;1.00	Bacteria: 1.00	Cyanobacteria: 1.00	not classified	not classified	not classified	not classified	not classified
12-S07_NODE_1108_length_3128_cov_28.932965	classified	6	4	1;131567;2;1783272;1798711;1117;1890424;1890426;1129;2626047;368503	1.00;1.00;1.00;0.81;0.81;0.81;0.81;0.56;0.56;0.56;0.56	Bacteria: 1.00	Cyanobacteria: 0.81	NA	Synechococcales: 0.81	Synechococcaceae: 0.56	Synechococcus: 0.56	Synechococcus sp. UW140: 0.56
12-S07_NODE_1113_length_3121_cov_4.780822	classified	4	2	1;131567;2;1783272;1798711;1117	1.00;1.00;1.00;1.00;1.00;1.00	Bacteria: 1.00	Cyanobacteria: 1.00	not classified	not classified	not classified	not classified	not classified
12-S07_NODE_1117_length_3112_cov_11.795551	classified	6	1	1;131567;2;1783272;1798711;1117;1890424;1890426;1129;2626047	1.00;1.00;1.00;1.00;1.00;1.00;1.00;1.00;1.00;1.00	Bacteria: 1.00	Cyanobacteria: 1.00	NA	Synechococcales: 1.00	Synechococcaceae: 1.00	Synechococcus: 1.00	not classified
12-S07_NODE_1119_length_3110_cov_21.922750	classified	2	2	1;131567;2;1783272;1798711;1117;1890424;1890426;1129;2626047	1.00;1.00;1.00;0.86;0.86;0.86;0.86;0.86;0.86;0.86	Bacteria: 1.00	Cyanobacteria: 0.86	NA	Synechococcales: 0.86	Synechococcaceae: 0.86	Synechococcus: 0.86	not classified
12-S07_NODE_1121_length_3104_cov_7.261967	classified	4	3	1;131567;2	1.00;1.00;1.00	Bacteria: 1.00	not classified	not classified	not classified	not classified	not classified	not classified
12-S07_NODE_1127_length_3090_cov_64.305766	classified	4	4	1;131567;2;1783272;1798711;1117;1890424;1890426;1129;2626047;2575516	1.00;1.00;1.00;1.00;1.00;1.00;1.00;1.00;1.00;1.00;0.54	Bacteria: 1.00	Cyanobacteria: 1.00	NA	Synechococcales: 1.00	Synechococcaceae: 1.00	Synechococcus: 1.00	Synechococcus sp. UW179B: 0.54
12-S07_NODE_112_length_16553_cov_7.625833	classified	27	14	1;131567;2;1783272;1798711;1117;1890424;1890426;1129;2626047	1.00;1.00;1.00;0.59;0.59;0.59;0.55;0.55;0.55;0.55	Bacteria: 1.00	Cyanobacteria: 0.59	NA	Synechococcales: 0.55	Synechococcaceae: 0.55	Synechococcus: 0.55	not classified
12-S07_NODE_1136_length_3071_cov_86.743369	classified	4	3	1;131567;2;1783272;1798711;1117;1890424;1890426;1129;2626047	1.00;1.00;1.00;1.00;1.00;1.00;1.00;0.80;0.80;0.80	Bacteria: 1.00	Cyanobacteria: 1.00	NA	Synechococcales: 1.00	Synechococcaceae: 0.80	Synechococcus: 0.80	not classified
12-S07_NODE_1137_length_3071_cov_29.849138	classified	3	3	1;131567;2;1783272;1798711;1117;1890424;1890426;1129;2626047	1.00;1.00;1.00;0.76;0.76;0.76;0.56;0.56;0.56;0.56	Bacteria: 1.00	Cyanobacteria: 0.76	NA	Synechococcales: 0.56	Synechococcaceae: 0.56	Synechococcus: 0.56	not classified
12-S07_NODE_113_length_16522_cov_12.184754	classified	21	5	1;131567;2;1783272;1798711;1117	1.00;1.00;1.00;0.63;0.63;0.63	Bacteria: 1.00	Cyanobacteria: 0.63	not classified	not classified	not classified	not classified	not classified
12-S07_NODE_1148_length_3048_cov_3.109923	classified	1	1	1;131567;2;1224;28211;204455;31989	1.00;1.00;1.00;1.00;1.00;1.00;1.00	Bacteria: 1.00	Proteobacteria: 1.00	Alphaproteobacteria: 1.00	Rhodobacterales: 1.00	Rhodobacteraceae: 1.00	not classified	not classified
12-S07_NODE_1149_length_3047_cov_4.711564	classified	7	7	1;131567;2;1783272;1798711;1117;1890424;1890426;1129;2626047	1.00;1.00;1.00;0.83;0.83;0.83;0.83;0.71;0.71;0.71	Bacteria: 1.00	Cyanobacteria: 0.83	NA	Synechococcales: 0.83	Synechococcaceae: 0.71	Synechococcus: 0.71	not classified
12-S07_NODE_1150_length_3043_cov_4.434404	classified	6	2	1;131567;2	1.00;1.00;1.00	Bacteria: 1.00	not classified	not classified	not classified	not classified	not classified	not classified
12-S07_NODE_1152_length_3041_cov_20.502344	classified	6	3	1;131567;2	1.00;1.00;1.00	Bacteria: 1.00	not classified	not classified	not classified	not classified	not classified	not classified
12-S07_NODE_1153_length_3041_cov_3.351976	classified	5	2	1;131567;2;1783272;1798711;1117;1890424;1890426;1129;2626047	1.00;1.00;1.00;0.51;0.51;0.51;0.51;0.51;0.51;0.51	Bacteria: 1.00	Cyanobacteria: 0.51	NA	Synechococcales: 0.51	Synechococcaceae: 0.51	Synechococcus: 0.51	not classified
12-S07_NODE_1160_length_3027_cov_7.929364	classified	4	1	1;131567;2;1783272;1798711;1117;1890424;1890426;1129;2626047;110662	1.00;1.00;1.00;1.00;1.00;1.00;1.00;1.00;1.00;1.00;1.00	Bacteria: 1.00	Cyanobacteria: 1.00	NA	Synechococcales: 1.00	Synechococcaceae: 1.00	Synechococcus: 1.00	Synechococcus sp. CC9605: 1.00
12-S07_NODE_1162_length_3026_cov_911.218782	classified	4	4	1;131567;2;1783272;1798711;1117;1890424;1890426;1129;2626047	1.00;1.00;1.00;1.00;1.00;1.00;1.00;0.61;0.61;0.61	Bacteria: 1.00	Cyanobacteria: 1.00	NA	Synechococcales: 1.00	Synechococcaceae: 0.61	Synechococcus: 0.61	not classified
12-S07_NODE_1163_length_3024_cov_103.045807	classified	5	5	1;131567;2;1783272;1798711;1117;1890424;1890426;1129;2626047	1.00;1.00;1.00;0.84;0.84;0.84;0.84;0.84;0.84;0.84	Bacteria: 1.00	Cyanobacteria: 0.84	NA	Synechococcales: 0.84	Synechococcaceae: 0.84	Synechococcus: 0.84	not classified
12-S07_NODE_1167_length_3008_cov_96.759228	classified	5	3	1;131567;2;1783272;1798711;1117;1890424;1890426;1129;2626047;368495	1.00;1.00;1.00;0.88;0.88;0.88;0.88;0.88;0.88;0.88;0.56	Bacteria: 1.00	Cyanobacteria: 0.88	NA	Synechococcales: 0.88	Synechococcaceae: 0.88	Synechococcus: 0.88	Synechococcus sp. UW106: 0.56
12-S07_NODE_1168_length_3001_cov_3.481331	classified	4	3	1;131567;2	1.00;1.00;1.00	Bacteria: 1.00	not classified	not classified	not classified	not classified	not classified	not classified
12-S07_NODE_1175_length_2982_cov_4.220704	classified	6	3	1;131567;2;1783272;1798711;1117;1890424;1890426;1129;2626047;221359	1.00;1.00;1.00;1.00;1.00;1.00;1.00;1.00;1.00;1.00;0.77	Bacteria: 1.00	Cyanobacteria: 1.00	NA	Synechococcales: 1.00	Synechococcaceae: 1.00	Synechococcus: 1.00	Synechococcus sp. RS9916: 0.77
12-S07_NODE_1178_length_2970_cov_3.918353	classified	2	2	1;131567;2;1783272;1798711;1117;1890424;1890426;1129;2626047;1280380	1.00;1.00;1.00;0.93;0.93;0.93;0.93;0.93;0.93;0.93;0.93	Bacteria: 1.00	Cyanobacteria: 0.93	NA	Synechococcales: 0.93	Synechococcaceae: 0.93	Synechococcus: 0.93	Synechococcus sp. KORDI-100: 0.93
12-S07_NODE_1180_length_2966_cov_38.933356	classified	6	6	1;131567;2;1783272;1798711;1117;1890424;1890426;1129;2626047	1.00;1.00;1.00;1.00;1.00;1.00;1.00;0.58;0.58;0.58	Bacteria: 1.00	Cyanobacteria: 1.00	NA	Synechococcales: 1.00	Synechococcaceae: 0.58	Synechococcus: 0.58	not classified
12-S07_NODE_1186_length_2947_cov_4.096127	classified	9	9	1;131567;2;1783272;1798711;1117;1890424;1890426;1129;2626047;84588	1.00;1.00;1.00;0.89;0.89;0.89;0.89;0.89;0.89;0.89;0.83	Bacteria: 1.00	Cyanobacteria: 0.89	NA	Synechococcales: 0.89	Synechococcaceae: 0.89	Synechococcus: 0.89	Synechococcus sp. WH 8102: 0.83
12-S07_NODE_1187_length_2945_cov_363.376817	unclassified (hits not found in taxnomy files)
12-S07_NODE_118_length_16354_cov_11.236878	classified	22	14	1;131567;2;1783272;1798711;1117	1.00;1.00;1.00;0.66;0.61;0.61	Bacteria: 1.00	Cyanobacteria: 0.61	not classified	not classified	not classified	not classified	not classified
12-S07_NODE_1190_length_2942_cov_30.185660	classified	5	3	1;131567;2;1783272;1798711;1117;1890424;1890426;1129;2626047	1.00;1.00;1.00;1.00;1.00;1.00;1.00;1.00;1.00;1.00	Bacteria: 1.00	Cyanobacteria: 1.00	NA	Synechococcales: 1.00	Synechococcaceae: 1.00	Synechococcus: 1.00	not classified
12-S07_NODE_1191_length_2941_cov_3186.015593	classified	3	3	1;131567;2;1783272;1798711;1117;1890424;1890426;1129;2626047	1.00;1.00;1.00;1.00;1.00;1.00;0.90;0.90;0.90;0.90	Bacteria: 1.00	Cyanobacteria: 1.00	NA	Synechococcales: 0.90	Synechococcaceae: 0.90	Synechococcus: 0.90	not classified
12-S07_NODE_1202_length_2919_cov_4.981844	classified	9	5	1;131567;2;1783272;1798711;1117;1890424;1890426;1129;2626047	1.00;1.00;1.00;0.66;0.66;0.66;0.66;0.52;0.52;0.52	Bacteria: 1.00	Cyanobacteria: 0.66	NA	Synechococcales: 0.66	Synechococcaceae: 0.52	Synechococcus: 0.52	not classified
12-S07_NODE_1204_length_2912_cov_13.374169	classified	3	1	1;131567;2;1783272;1798711;1117	1.00;1.00;1.00;1.00;1.00;1.00	Bacteria: 1.00	Cyanobacteria: 1.00	not classified	not classified	not classified	not classified	not classified
12-S07_NODE_1208_length_2902_cov_115.983491	classified	3	2	1;131567;2;1783272;1798711;1117;1890424;1890426;1129;2626047;2575516	1.00;1.00;1.00;1.00;1.00;1.00;1.00;1.00;1.00;1.00;0.62	Bacteria: 1.00	Cyanobacteria: 1.00	NA	Synechococcales: 1.00	Synechococcaceae: 1.00	Synechococcus: 1.00	Synechococcus sp. UW179B: 0.62
12-S07_NODE_1210_length_2896_cov_1333.093629	classified	2	2	1;131567;2;1783272;1798711;1117;1890424;1890426;1129;2626047;585423	1.00;1.00;1.00;1.00;1.00;1.00;1.00;1.00;1.00;1.00;0.76	Bacteria: 1.00	Cyanobacteria: 1.00	NA	Synechococcales: 1.00	Synechococcaceae: 1.00	Synechococcus: 1.00	Synechococcus sp. KORDI-49: 0.76
12-S07_NODE_1212_length_2894_cov_21.580486	classified	6	4	1;131567;2;1783272;1798711;1117;1890424;1890426;1129;2626047;368493	1.00;1.00;1.00;1.00;1.00;1.00;1.00;1.00;1.00;1.00;0.59	Bacteria: 1.00	Cyanobacteria: 1.00	NA	Synechococcales: 1.00	Synechococcaceae: 1.00	Synechococcus: 1.00	Synechococcus sp. UW69: 0.59
12-S07_NODE_1220_length_2878_cov_166.624867	unclassified (hits not found in taxnomy files)
12-S07_NODE_1223_length_2873_cov_7.132855	classified	5	3	1;131567;2;1783272;1798711;1117;1890424;1890426;1129;2626047	1.00;1.00;1.00;1.00;1.00;1.00;1.00;0.92;0.92;0.92	Bacteria: 1.00	Cyanobacteria: 1.00	NA	Synechococcales: 1.00	Synechococcaceae: 0.92	Synechococcus: 0.92	not classified
12-S07_NODE_1224_length_2873_cov_4.406671	classified	4	1	1;131567;2;1783272;1798711;1117;1890424;1890426;1129;2626047	1.00;1.00;1.00;1.00;1.00;1.00;1.00;1.00;1.00;1.00	Bacteria: 1.00	Cyanobacteria: 1.00	NA	Synechococcales: 1.00	Synechococcaceae: 1.00	Synechococcus: 1.00	not classified
12-S07_NODE_1225_length_2860_cov_3.727790	classified	3	2	1;131567;2	1.00;1.00;1.00	Bacteria: 1.00	not classified	not classified	not classified	not classified	not classified	not classified
12-S07_NODE_1226_length_2867_cov_33.022404	classified	3	1	1;131567;2;1783272;1798711;1117;1890424;1890426;1129;2626047;585423	1.00;1.00;1.00;1.00;1.00;1.00;1.00;1.00;1.00;1.00;1.00	Bacteria: 1.00	Cyanobacteria: 1.00	NA	Synechococcales: 1.00	Synechococcaceae: 1.00	Synechococcus: 1.00	Synechococcus sp. KORDI-49: 1.00
12-S07_NODE_1228_length_2859_cov_217.222183	classified	2	1	1;131567;2;1783272;1798711;1117;1890424;1890426;1129;2626047	1.00;1.00;1.00;1.00;1.00;1.00;1.00;1.00;1.00;1.00	Bacteria: 1.00	Cyanobacteria: 1.00	NA	Synechococcales: 1.00	Synechococcaceae: 1.00	Synechococcus: 1.00	not classified
12-S07_NODE_1230_length_2857_cov_70.020700	classified	2	1	1;131567;2;1783272;1798711;1117;1890424;1890426;1129;2626047;2575516	1.00;1.00;1.00;1.00;1.00;1.00;1.00;1.00;1.00;1.00;1.00	Bacteria: 1.00	Cyanobacteria: 1.00	NA	Synechococcales: 1.00	Synechococcaceae: 1.00	Synechococcus: 1.00	Synechococcus sp. UW179B: 1.00
12-S07_NODE_1233_length_2851_cov_14.061874	classified	3	1	1;131567;2;1783272;1798711;1117	1.00;1.00;1.00;1.00;1.00;1.00	Bacteria: 1.00	Cyanobacteria: 1.00	not classified	not classified	not classified	not classified	not classified
12-S07_NODE_1239_length_2845_cov_599.488889	classified	2	1	1;131567;2;1783272;1798711;1117;1890424;1890426;1129;2626047	1.00;1.00;1.00;1.00;1.00;1.00;1.00;1.00;1.00;1.00	Bacteria: 1.00	Cyanobacteria: 1.00	NA	Synechococcales: 1.00	Synechococcaceae: 1.00	Synechococcus: 1.00	not classified
12-S07_NODE_1240_length_2845_cov_3.880287	unclassified (hits not found in taxnomy files)
12-S07_NODE_1241_length_2827_cov_6.540813	classified	4	1	1;131567;2	1.00;1.00;1.00	Bacteria: 1.00	not classified	not classified	not classified	not classified	not classified	not classified
12-S07_NODE_1244_length_2834_cov_6.759626	classified	4	1	1;131567;2;1783272;1798711;1117	1.00;1.00;1.00;1.00;1.00;1.00	Bacteria: 1.00	Cyanobacteria: 1.00	not classified	not classified	not classified	not classified	not classified
12-S07_NODE_1246_length_2832_cov_115.250270	classified	4	2	1;131567;2	1.00;1.00;1.00	Bacteria: 1.00	not classified	not classified	not classified	not classified	not classified	not classified
12-S07_NODE_1247_length_2829_cov_173.776857	unclassified (no hits to database)
12-S07_NODE_1249_length_2826_cov_6.437026	classified	4	4	1;131567;2;1783272;1798711;1117;1890424;1890426;1129;2626047	1.00;1.00;1.00;1.00;1.00;1.00;0.77;0.77;0.77;0.77	Bacteria: 1.00	Cyanobacteria: 1.00	NA	Synechococcales: 0.77	Synechococcaceae: 0.77	Synechococcus: 0.77	not classified
12-S07_NODE_1258_length_2799_cov_613.434038	unclassified (hits not found in taxnomy files)
12-S07_NODE_1264_length_2781_cov_4.073001	classified	4	1	1;131567;2	1.00;1.00;1.00	Bacteria: 1.00	not classified	not classified	not classified	not classified	not classified	not classified
12-S07_NODE_1265_length_2778_cov_18.044436	classified	3	3	1;131567;2;1783272;1798711;1117;1890424;1890426;1129;2626047;221359	1.00;1.00;1.00;1.00;1.00;1.00;1.00;1.00;1.00;1.00;1.00	Bacteria: 1.00	Cyanobacteria: 1.00	NA	Synechococcales: 1.00	Synechococcaceae: 1.00	Synechococcus: 1.00	Synechococcus sp. RS9916: 1.00
12-S07_NODE_1266_length_2778_cov_7.634227	classified	3	2	1;131567;2;1783272;1798711;1117;1890424;1890426;1129;2626047	1.00;1.00;1.00;1.00;1.00;1.00;1.00;1.00;1.00;1.00	Bacteria: 1.00	Cyanobacteria: 1.00	NA	Synechococcales: 1.00	Synechococcaceae: 1.00	Synechococcus: 1.00	not classified
12-S07_NODE_1269_length_2774_cov_9.074292	classified	4	2	1;131567;2	1.00;1.00;1.00	Bacteria: 1.00	not classified	not classified	not classified	not classified	not classified	not classified
12-S07_NODE_1271_length_2773_cov_3.005519	classified	6	5	1;131567;2;1783272;1798711;1117;1890424;1890426;1129;2626047	1.00;1.00;1.00;0.71;0.71;0.71;0.71;0.71;0.71;0.71	Bacteria: 1.00	Cyanobacteria: 0.71	NA	Synechococcales: 0.71	Synechococcaceae: 0.71	Synechococcus: 0.71	not classified
12-S07_NODE_1278_length_2767_cov_13.762168	classified	4	1	1;131567;2;1783272;1798711;1117;1890424;1890426;1129;2626047;368503	1.00;1.00;1.00;1.00;1.00;1.00;1.00;1.00;1.00;1.00;1.00	Bacteria: 1.00	Cyanobacteria: 1.00	NA	Synechococcales: 1.00	Synechococcaceae: 1.00	Synechococcus: 1.00	Synechococcus sp. UW140: 1.00
12-S07_NODE_1279_length_2764_cov_4.062016	classified	4	4	1;131567;2;1783272;1798711;1117;1890424;1890426;1129;2626047	1.00;1.00;0.67;0.67;0.67;0.67;0.67;0.67;0.67;0.67	Bacteria: 0.67	Cyanobacteria: 0.67	NA	Synechococcales: 0.67	Synechococcaceae: 0.67	Synechococcus: 0.67	not classified
12-S07_NODE_127_length_15764_cov_18.678019	classified	31	27	1;131567;2;1783272;1798711;1117;1890424;1890426;1129;2626047;221359	1.00;1.00;1.00;1.00;1.00;1.00;1.00;1.00;1.00;1.00;0.91	Bacteria: 1.00	Cyanobacteria: 1.00	NA	Synechococcales: 1.00	Synechococcaceae: 1.00	Synechococcus: 1.00	Synechococcus sp. RS9916: 0.91
12-S07_NODE_1281_length_2761_cov_47.119734	classified	4	2	1;131567;2;1783272;1798711;1117	1.00;1.00;1.00;1.00;1.00;1.00	Bacteria: 1.00	Cyanobacteria: 1.00	not classified	not classified	not classified	not classified	not classified
12-S07_NODE_1286_length_2747_cov_110.395988	classified	3	1	1;131567;2	1.00;1.00;1.00	Bacteria: 1.00	not classified	not classified	not classified	not classified	not classified	not classified
12-S07_NODE_1287_length_2747_cov_7.564264	classified	4	4	1;131567;2;1783272;1798711;1117;1890424;1890426;1129;2626047	1.00;1.00;1.00;0.71;0.71;0.71;0.71;0.71;0.71;0.71	Bacteria: 1.00	Cyanobacteria: 0.71	NA	Synechococcales: 0.71	Synechococcaceae: 0.71	Synechococcus: 0.71	not classified
12-S07_NODE_1289_length_2744_cov_351.431015	classified	3	3	1;131567;2;1783272;1798711;1117;1890424;1890426;1129;2626047	1.00;1.00;1.00;1.00;1.00;1.00;1.00;1.00;1.00;1.00	Bacteria: 1.00	Cyanobacteria: 1.00	NA	Synechococcales: 1.00	Synechococcaceae: 1.00	Synechococcus: 1.00	not classified
12-S07_NODE_1293_length_2737_cov_2.806861	classified	4	1	1;131567;2;1783272;1798711;1117;1890424;1890426;1129;2626047	1.00;1.00;1.00;1.00;1.00;1.00;1.00;1.00;1.00;1.00	Bacteria: 1.00	Cyanobacteria: 1.00	NA	Synechococcales: 1.00	Synechococcaceae: 1.00	Synechococcus: 1.00	not classified
12-S07_NODE_1294_length_2736_cov_3.794107	classified	3	3	1;131567;2;1783272;1798711;1117;1890424;1890426;1129;2626047	1.00;1.00;1.00;1.00;1.00;1.00;1.00;1.00;1.00;1.00	Bacteria: 1.00	Cyanobacteria: 1.00	NA	Synechococcales: 1.00	Synechococcaceae: 1.00	Synechococcus: 1.00	not classified
12-S07_NODE_1299_length_2725_cov_3.259925	classified	4	3	1;131567;2;1783272;1798711;1117;1890424;1890426;1129;2626047	1.00;1.00;1.00;1.00;1.00;1.00;1.00;1.00;1.00;1.00	Bacteria: 1.00	Cyanobacteria: 1.00	NA	Synechococcales: 1.00	Synechococcaceae: 1.00	Synechococcus: 1.00	not classified
12-S07_NODE_1302_length_2712_cov_176.380128	classified	3	1	1;131567;2;1783272;1798711;1117;1890424;1890426;1129;2626047;1280380	1.00;1.00;1.00;1.00;1.00;1.00;1.00;1.00;1.00;1.00;1.00	Bacteria: 1.00	Cyanobacteria: 1.00	NA	Synechococcales: 1.00	Synechococcaceae: 1.00	Synechococcus: 1.00	Synechococcus sp. KORDI-100: 1.00
12-S07_NODE_1305_length_2711_cov_4.980422	classified	3	2	1;131567;2;1783272;1798711;1117;1890424;1890426;1129;2626047;1801629	1.00;1.00;1.00;1.00;1.00;1.00;1.00;1.00;1.00;1.00;0.58	Bacteria: 1.00	Cyanobacteria: 1.00	NA	Synechococcales: 1.00	Synechococcaceae: 1.00	Synechococcus: 1.00	Synechococcus sp. MIT S9508: 0.58
12-S07_NODE_1313_length_2702_cov_234.681526	unclassified (hits not found in taxnomy files)
12-S07_NODE_1315_length_2700_cov_3.742911	classified	3	3	1;131567;2;1783272;1798711;1117;1890424;1890426;1129;2626047	1.00;1.00;1.00;1.00;1.00;1.00;1.00;1.00;1.00;1.00	Bacteria: 1.00	Cyanobacteria: 1.00	NA	Synechococcales: 1.00	Synechococcaceae: 1.00	Synechococcus: 1.00	not classified
12-S07_NODE_1318_length_2696_cov_9.990155	classified	3	1	1;131567;2;1783272;1798711;1117	1.00;1.00;1.00;1.00;1.00;1.00	Bacteria: 1.00	Cyanobacteria: 1.00	not classified	not classified	not classified	not classified	not classified
12-S07_NODE_1323_length_2682_cov_2.382777	classified	3	2	1;131567;2;1783272;1798711;1117;1890424;1890426;1129;2626047;368493	1.00;1.00;1.00;0.61;0.61;0.61;0.61;0.61;0.61;0.61;0.61	Bacteria: 1.00	Cyanobacteria: 0.61	NA	Synechococcales: 0.61	Synechococcaceae: 0.61	Synechococcus: 0.61	Synechococcus sp. UW69: 0.61
12-S07_NODE_1325_length_2688_cov_4.427269	classified	2	1	1;131567;2;1783272;1798711;1117;1890424;1890426;1129;2626047	1.00;1.00;1.00;1.00;1.00;1.00;1.00;1.00;1.00;1.00	Bacteria: 1.00	Cyanobacteria: 1.00	NA	Synechococcales: 1.00	Synechococcaceae: 1.00	Synechococcus: 1.00	not classified
12-S07_NODE_1329_length_2678_cov_5.716737	classified	4	2	1;131567;2	1.00;1.00;1.00	Bacteria: 1.00	not classified	not classified	not classified	not classified	not classified	not classified
12-S07_NODE_1332_length_2672_cov_3.928162	classified	3	2	1;131567;2;1783272;1798711;1117;1890424;1890426;1129;2626047	1.00;1.00;1.00;1.00;1.00;1.00;1.00;1.00;1.00;1.00	Bacteria: 1.00	Cyanobacteria: 1.00	NA	Synechococcales: 1.00	Synechococcaceae: 1.00	Synechococcus: 1.00	not classified
12-S07_NODE_1334_length_2671_cov_6707.545107	classified	2	1	1;131567;2;1783272;1798711;1117;1890424;1890426;1129;2626047;1986600	1.00;1.00;1.00;1.00;1.00;1.00;1.00;1.00;1.00;1.00;1.00	Bacteria: 1.00	Cyanobacteria: 1.00	NA	Synechococcales: 1.00	Synechococcaceae: 1.00	Synechococcus: 1.00	Synechococcus sp. TMED90: 1.00
12-S07_NODE_1336_length_2662_cov_240.354047	classified	5	2	1;131567;2	1.00;1.00;1.00	Bacteria: 1.00	not classified	not classified	not classified	not classified	not classified	not classified
12-S07_NODE_1337_length_2662_cov_3.055619	classified	4	3	1;131567;2;1783272;1798711;1117;1890424;1890426;1129;2626047	1.00;1.00;1.00;1.00;1.00;1.00;1.00;1.00;1.00;1.00	Bacteria: 1.00	Cyanobacteria: 1.00	NA	Synechococcales: 1.00	Synechococcaceae: 1.00	Synechococcus: 1.00	not classified
12-S07_NODE_1340_length_2658_cov_5.739531	classified	5	5	1;131567;2;1783272;1798711;1117;1890424;1890426;1129;2626047	1.00;1.00;1.00;1.00;1.00;1.00;1.00;1.00;1.00;1.00	Bacteria: 1.00	Cyanobacteria: 1.00	NA	Synechococcales: 1.00	Synechococcaceae: 1.00	Synechococcus: 1.00	not classified
12-S07_NODE_1341_length_2657_cov_5.397771	unclassified (hits not found in taxnomy files)
12-S07_NODE_1345_length_2645_cov_3.118919	classified	3	3	1;131567;2;1783272;1798711;1117;1890424;1890426;1129;2626047	1.00;1.00;0.90;0.90;0.90;0.90;0.79;0.79;0.79;0.79	Bacteria: 0.90	Cyanobacteria: 0.90	NA	Synechococcales: 0.79	Synechococcaceae: 0.79	Synechococcus: 0.79	not classified
12-S07_NODE_1347_length_2642_cov_12.759567	classified	1	1	1;131567;2;1783272;1798711;1117;1890424;1890426;1129;2626047;169670	1.00;1.00;1.00;1.00;1.00;1.00;1.00;1.00;1.00;1.00;1.00	Bacteria: 1.00	Cyanobacteria: 1.00	NA	Synechococcales: 1.00	Synechococcaceae: 1.00	Synechococcus: 1.00	Synechococcus sp. BO 8801: 1.00
12-S07_NODE_1349_length_2637_cov_3.558869	classified	5	1	1;131567;2;1783272;1798711;1117;1890424;1890426;1129;2626047	1.00;1.00;1.00;1.00;1.00;1.00;1.00;1.00;1.00;1.00	Bacteria: 1.00	Cyanobacteria: 1.00	NA	Synechococcales: 1.00	Synechococcaceae: 1.00	Synechococcus: 1.00	not classified
12-S07_NODE_134_length_15168_cov_85.923245	classified	19	12	1;131567;2	1.00;1.00;1.00	Bacteria: 1.00	not classified	not classified	not classified	not classified	not classified	not classified
12-S07_NODE_1350_length_2635_cov_840.268992	classified	2	2	1;131567;2	1.00;1.00;1.00	Bacteria: 1.00	not classified	not classified	not classified	not classified	not classified	not classified
12-S07_NODE_1352_length_2623_cov_2.142913	classified	3	3	1;131567;2;1783272;1798711;1117;1890424;1890426;1129;2626047	1.00;1.00;1.00;1.00;1.00;1.00;0.53;0.53;0.53;0.53	Bacteria: 1.00	Cyanobacteria: 1.00	NA	Synechococcales: 0.53	Synechococcaceae: 0.53	Synechococcus: 0.53	not classified
12-S07_NODE_1353_length_2616_cov_120.799688	classified	3	2	1;131567;2;1783272;1798711;1117;1890424;1890426;1129;2626047;313625	1.00;1.00;1.00;1.00;1.00;1.00;1.00;1.00;1.00;1.00;0.79	Bacteria: 1.00	Cyanobacteria: 1.00	NA	Synechococcales: 1.00	Synechococcaceae: 1.00	Synechococcus: 1.00	Synechococcus sp. BL107: 0.79
12-S07_NODE_1354_length_2611_cov_41.389280	classified	4	1	1;131567;2;1783272;1798711;1117	1.00;1.00;1.00;1.00;1.00;1.00	Bacteria: 1.00	Cyanobacteria: 1.00	not classified	not classified	not classified	not classified	not classified
12-S07_NODE_1355_length_2609_cov_790.760767	classified	2	2	1;131567;2;1783272;1798711;1117;1890424;1890426;1129;2626047	1.00;1.00;1.00;1.00;1.00;1.00;1.00;1.00;1.00;1.00	Bacteria: 1.00	Cyanobacteria: 1.00	NA	Synechococcales: 1.00	Synechococcaceae: 1.00	Synechococcus: 1.00	not classified
12-S07_NODE_1357_length_2604_cov_4.969007	classified	3	2	1;131567;2;1783272;1798711;1117;1890424;1890426;1129;2626047;110663	1.00;1.00;1.00;0.66;0.66;0.66;0.66;0.66;0.66;0.66;0.66	Bacteria: 1.00	Cyanobacteria: 0.66	NA	Synechococcales: 0.66	Synechococcaceae: 0.66	Synechococcus: 0.66	Synechococcus sp. CC9616: 0.66
12-S07_NODE_1359_length_2603_cov_1712.314757	classified	3	2	1;131567;2;1783272;1798711;1117;1890424;1890426;1129;2626047	1.00;1.00;1.00;1.00;1.00;1.00;1.00;1.00;1.00;1.00	Bacteria: 1.00	Cyanobacteria: 1.00	NA	Synechococcales: 1.00	Synechococcaceae: 1.00	Synechococcus: 1.00	not classified
12-S07_NODE_135_length_15081_cov_287.539598	classified	25	15	1;131567;2;1783272;1798711;1117;1890424	1.00;1.00;1.00;0.61;0.61;0.61;0.51	Bacteria: 1.00	Cyanobacteria: 0.61	NA	Synechococcales: 0.51	not classified	not classified	not classified
12-S07_NODE_1361_length_2599_cov_12.472091	unclassified (hits not found in taxnomy files)
12-S07_NODE_1362_length_2598_cov_4.656705	classified	4	2	1;131567;2;1783272;1798711;1117;1890424;1890426;1129;2626047	1.00;1.00;1.00;0.52;0.52;0.52;0.52;0.52;0.52;0.52	Bacteria: 1.00	Cyanobacteria: 0.52	NA	Synechococcales: 0.52	Synechococcaceae: 0.52	Synechococcus: 0.52	not classified
12-S07_NODE_1363_length_2597_cov_36.075138	classified	3	2	1;131567;2;1783272;1798711;1117;1890424;1890426;1129;2626047;368503	1.00;1.00;1.00;1.00;1.00;1.00;1.00;1.00;1.00;1.00;1.00	Bacteria: 1.00	Cyanobacteria: 1.00	NA	Synechococcales: 1.00	Synechococcaceae: 1.00	Synechococcus: 1.00	Synechococcus sp. UW140: 1.00
12-S07_NODE_1364_length_2587_cov_15.866904	classified	6	4	1;131567;2;1783272;1798711;1117	1.00;1.00;1.00;1.00;1.00;1.00	Bacteria: 1.00	Cyanobacteria: 1.00	not classified	not classified	not classified	not classified	not classified
12-S07_NODE_1366_length_2584_cov_9.695136	classified	4	4	1;131567;2;1783272;1798711;1117;1890424;1890426;1129;2626047;221359	1.00;1.00;1.00;1.00;1.00;1.00;1.00;1.00;1.00;1.00;0.74	Bacteria: 1.00	Cyanobacteria: 1.00	NA	Synechococcales: 1.00	Synechococcaceae: 1.00	Synechococcus: 1.00	Synechococcus sp. RS9916: 0.74
12-S07_NODE_1367_length_2583_cov_19.331883	unclassified (hits not found in taxnomy files)
12-S07_NODE_1369_length_2577_cov_21.184774	classified	2	1	1;131567;2	1.00;1.00;1.00	Bacteria: 1.00	not classified	not classified	not classified	not classified	not classified	not classified
12-S07_NODE_1370_length_2574_cov_14.323938	classified	4	4	1;131567;2;1783272;1798711;1117;1890424;1890426;1129;2626047	1.00;1.00;1.00;0.58;0.58;0.58;0.58;0.58;0.58;0.58	Bacteria: 1.00	Cyanobacteria: 0.58	NA	Synechococcales: 0.58	Synechococcaceae: 0.58	Synechococcus: 0.58	not classified
12-S07_NODE_1372_length_2569_cov_5.089101	classified	2	2	1;131567;2;1783272;1798711;1117;1890424;1890426;1129;2626047	1.00;1.00;1.00;1.00;1.00;1.00;0.95;0.95;0.95;0.95	Bacteria: 1.00	Cyanobacteria: 1.00	NA	Synechococcales: 0.95	Synechococcaceae: 0.95	Synechococcus: 0.95	not classified
12-S07_NODE_1373_length_2569_cov_3.773667	classified	5	5	1;131567;2;1783272;1798711;1117;1890424;1890426;1129;2626047	1.00;1.00;1.00;0.66;0.66;0.66;0.66;0.66;0.66;0.66	Bacteria: 1.00	Cyanobacteria: 0.66	NA	Synechococcales: 0.66	Synechococcaceae: 0.66	Synechococcus: 0.66	not classified
12-S07_NODE_1374_length_2566_cov_2.665074	classified	5	3	1;131567;2;1783272;1798711;1117;1890424;1890426;1129;2626047;585425	1.00;1.00;1.00;0.92;0.92;0.92;0.92;0.92;0.92;0.92;0.76	Bacteria: 1.00	Cyanobacteria: 0.92	NA	Synechococcales: 0.92	Synechococcaceae: 0.92	Synechococcus: 0.92	Synechococcus sp. KORDI-52: 0.76
12-S07_NODE_1379_length_2556_cov_3.603359	classified	3	3	1;131567;2;1783272;1798711;1117;1890424;1890426;1129;2626047	1.00;1.00;1.00;1.00;1.00;1.00;1.00;1.00;1.00;1.00	Bacteria: 1.00	Cyanobacteria: 1.00	NA	Synechococcales: 1.00	Synechococcaceae: 1.00	Synechococcus: 1.00	not classified
12-S07_NODE_1380_length_2553_cov_20.524019	classified	5	2	1;131567;2;1783272;1798711;1117	1.00;1.00;1.00;1.00;1.00;1.00	Bacteria: 1.00	Cyanobacteria: 1.00	not classified	not classified	not classified	not classified	not classified
12-S07_NODE_1385_length_2549_cov_2.625100	classified	4	4	1;131567;2	1.00;1.00;1.00	Bacteria: 1.00	not classified	not classified	not classified	not classified	not classified	not classified
12-S07_NODE_1399_length_2526_cov_38.915419	classified	4	4	1;131567;2;1783272;1798711;1117;1890424;1890426;1129;2626047	1.00;1.00;1.00;0.88;0.88;0.88;0.88;0.88;0.88;0.88	Bacteria: 1.00	Cyanobacteria: 0.88	NA	Synechococcales: 0.88	Synechococcaceae: 0.88	Synechococcus: 0.88	not classified
12-S07_NODE_139_length_14960_cov_659.880912	classified	9	9	1;131567;2;1783272;1798711;1117;1890424;1890426;1129;2626047;2575511	1.00;1.00;1.00;0.70;0.70;0.70;0.70;0.70;0.70;0.70;0.59	Bacteria: 1.00	Cyanobacteria: 0.70	NA	Synechococcales: 0.70	Synechococcaceae: 0.70	Synechococcus: 0.70	Synechococcus sp. GEYO: 0.59
12-S07_NODE_1404_length_2518_cov_6.378400	classified	3	2	1;131567;2	1.00;1.00;1.00	Bacteria: 1.00	not classified	not classified	not classified	not classified	not classified	not classified
12-S07_NODE_1405_length_2516_cov_3.409996	classified	4	4	1;131567;2;1783272;1798711;1117;1890424;1890426;1129;2626047	1.00;1.00;1.00;1.00;1.00;1.00;1.00;1.00;1.00;1.00	Bacteria: 1.00	Cyanobacteria: 1.00	NA	Synechococcales: 1.00	Synechococcaceae: 1.00	Synechococcus: 1.00	not classified
12-S07_NODE_1406_length_2514_cov_6.025214	classified	3	2	1;131567;2;1783272;1798711;1117;1890424	1.00;1.00;1.00;1.00;1.00;1.00;1.00	Bacteria: 1.00	Cyanobacteria: 1.00	NA	Synechococcales: 1.00	not classified	not classified	not classified
12-S07_NODE_1409_length_2509_cov_4.436838	classified	4	3	1;131567;2;1783272;1798711;1117;1890424;1890426;1129;2626047	1.00;1.00;0.95;0.95;0.95;0.95;0.52;0.52;0.52;0.52	Bacteria: 0.95	Cyanobacteria: 0.95	NA	Synechococcales: 0.52	Synechococcaceae: 0.52	Synechococcus: 0.52	not classified
12-S07_NODE_1418_length_2498_cov_3.671306	classified	2	2	1;131567;2;1783272;1798711;1117;1890424;1890426;1129;2626047	1.00;1.00;1.00;1.00;1.00;1.00;1.00;1.00;1.00;1.00	Bacteria: 1.00	Cyanobacteria: 1.00	NA	Synechococcales: 1.00	Synechococcaceae: 1.00	Synechococcus: 1.00	not classified
12-S07_NODE_1419_length_2497_cov_8.124898	classified	4	3	1;131567;2;1783272;1798711;1117;1890424;1890426;1129;2626047;1280380	1.00;1.00;1.00;1.00;1.00;1.00;1.00;0.90;0.90;0.90;0.90	Bacteria: 1.00	Cyanobacteria: 1.00	NA	Synechococcales: 1.00	Synechococcaceae: 0.90	Synechococcus: 0.90	Synechococcus sp. KORDI-100: 0.90
12-S07_NODE_1425_length_2489_cov_12.793239	classified	3	2	1;131567;2;1783272;1798711;1117;1890424;1890426;1129;2626047	1.00;1.00;1.00;0.64;0.64;0.64;0.64;0.64;0.64;0.64	Bacteria: 1.00	Cyanobacteria: 0.64	NA	Synechococcales: 0.64	Synechococcaceae: 0.64	Synechococcus: 0.64	not classified
12-S07_NODE_1427_length_2489_cov_2.819228	classified	7	5	1;131567;2;1783272;1798711;1117;1890424;1890426;1129;2626047	1.00;1.00;1.00;1.00;1.00;1.00;1.00;1.00;1.00;1.00	Bacteria: 1.00	Cyanobacteria: 1.00	NA	Synechococcales: 1.00	Synechococcaceae: 1.00	Synechococcus: 1.00	not classified
12-S07_NODE_1429_length_2486_cov_4.537639	classified	2	2	1;131567;2	1.00;1.00;1.00	Bacteria: 1.00	not classified	not classified	not classified	not classified	not classified	not classified
12-S07_NODE_142_length_14886_cov_34.087047	classified	19	5	1;131567;2;1783272;1798711;1117	1.00;1.00;1.00;1.00;1.00;1.00	Bacteria: 1.00	Cyanobacteria: 1.00	not classified	not classified	not classified	not classified	not classified
12-S07_NODE_1430_length_2483_cov_33651.446458	unclassified (hits not found in taxnomy files)
12-S07_NODE_1432_length_2481_cov_14.110470	classified	3	3	1;131567;2;1783272;1798711;1117;1890424;1890426;1129;2626047	1.00;1.00;1.00;0.88;0.88;0.88;0.88;0.88;0.88;0.88	Bacteria: 1.00	Cyanobacteria: 0.88	NA	Synechococcales: 0.88	Synechococcaceae: 0.88	Synechococcus: 0.88	not classified
12-S07_NODE_1433_length_2471_cov_4.581856	classified	4	4	1;131567;2;1783272;1798711;1117;1890424;1890426;1129;2626047	1.00;1.00;1.00;0.89;0.89;0.89;0.89;0.89;0.89;0.89	Bacteria: 1.00	Cyanobacteria: 0.89	NA	Synechococcales: 0.89	Synechococcaceae: 0.89	Synechococcus: 0.89	not classified
12-S07_NODE_1434_length_2479_cov_638.978960	classified	1	1	1;131567;2;1783272;1798711;1117;1890424;1890426;1129;2626047;368503	1.00;1.00;1.00;1.00;1.00;1.00;1.00;1.00;1.00;1.00;1.00	Bacteria: 1.00	Cyanobacteria: 1.00	NA	Synechococcales: 1.00	Synechococcaceae: 1.00	Synechococcus: 1.00	Synechococcus sp. UW140: 1.00
12-S07_NODE_1435_length_2478_cov_359.308296	classified	1	1	1;131567;2;1783272;1798711;1117;1890424;1890426;1129;2626047;166314	1.00;1.00;1.00;1.00;1.00;1.00;1.00;1.00;1.00;1.00;1.00	Bacteria: 1.00	Cyanobacteria: 1.00	NA	Synechococcales: 1.00	Synechococcaceae: 1.00	Synechococcus: 1.00	Synechococcus sp. WH 8109: 1.00
12-S07_NODE_1436_length_2478_cov_317.139496	classified	2	2	1;131567;2;1783272;1798711;1117;1890424;1890426;1129;2626047;221359	1.00;1.00;1.00;1.00;1.00;1.00;1.00;1.00;1.00;1.00;0.56	Bacteria: 1.00	Cyanobacteria: 1.00	NA	Synechococcales: 1.00	Synechococcaceae: 1.00	Synechococcus: 1.00	Synechococcus sp. RS9916: 0.56
12-S07_NODE_1438_length_2474_cov_21.533692	classified	5	2	1;131567;2;1783272;1798711;1117;1890424;1890426;1129;2626047;585425	1.00;1.00;1.00;1.00;1.00;1.00;1.00;1.00;1.00;1.00;0.54	Bacteria: 1.00	Cyanobacteria: 1.00	NA	Synechococcales: 1.00	Synechococcaceae: 1.00	Synechococcus: 1.00	Synechococcus sp. KORDI-52: 0.54
12-S07_NODE_1442_length_2464_cov_3.554587	classified	4	1	1;131567;2	1.00;1.00;1.00	Bacteria: 1.00	not classified	not classified	not classified	not classified	not classified	not classified
12-S07_NODE_1446_length_2461_cov_3.342477	classified	2	1	1;131567;2;1783272;1798711;1117;1890424;1890426;1129;2626047	1.00;1.00;1.00;1.00;1.00;1.00;1.00;1.00;1.00;1.00	Bacteria: 1.00	Cyanobacteria: 1.00	NA	Synechococcales: 1.00	Synechococcaceae: 1.00	Synechococcus: 1.00	not classified
12-S07_NODE_1447_length_2460_cov_246.770062	classified	5	1	1;131567;2	1.00;1.00;1.00	Bacteria: 1.00	not classified	not classified	not classified	not classified	not classified	not classified
12-S07_NODE_1448_length_2460_cov_3.114345	classified	7	7	1;131567;2;1783272;1798711;1117;1890424;1890426;1129;2626047	1.00;1.00;1.00;0.90;0.90;0.90;0.90;0.90;0.90;0.90	Bacteria: 1.00	Cyanobacteria: 0.90	NA	Synechococcales: 0.90	Synechococcaceae: 0.90	Synechococcus: 0.90	not classified
12-S07_NODE_1458_length_2446_cov_245.202008	classified	3	2	1;131567;2;1783272;1798711;1117;1890424;1890426;1129;2626047	1.00;1.00;1.00;1.00;1.00;1.00;1.00;1.00;1.00;1.00	Bacteria: 1.00	Cyanobacteria: 1.00	NA	Synechococcales: 1.00	Synechococcaceae: 1.00	Synechococcus: 1.00	not classified
12-S07_NODE_1462_length_2444_cov_5.749686	classified	5	5	1;131567;2;1783272;1798711;1117;1890424;1890426;1129;2626047	1.00;1.00;1.00;1.00;1.00;1.00;0.81;0.81;0.81;0.81	Bacteria: 1.00	Cyanobacteria: 1.00	NA	Synechococcales: 0.81	Synechococcaceae: 0.81	Synechococcus: 0.81	not classified
12-S07_NODE_1464_length_2442_cov_3.639296	classified	3	3	1;131567;2;1783272;1798711;1117;1890424;1890426;1129;2626047;166318	1.00;1.00;1.00;1.00;1.00;1.00;1.00;1.00;1.00;1.00;0.53	Bacteria: 1.00	Cyanobacteria: 1.00	NA	Synechococcales: 1.00	Synechococcaceae: 1.00	Synechococcus: 1.00	Synechococcus sp. WH 8016: 0.53
12-S07_NODE_1465_length_2441_cov_6.331517	unclassified (hits not found in taxnomy files)
12-S07_NODE_1466_length_2437_cov_3.959278	classified	4	3	1;131567;2;1783272;1798711;1117;1890424;1890426;1129;2626047	1.00;1.00;0.80;0.80;0.80;0.80;0.80;0.80;0.80;0.80	Bacteria: 0.80	Cyanobacteria: 0.80	NA	Synechococcales: 0.80	Synechococcaceae: 0.80	Synechococcus: 0.80	not classified
12-S07_NODE_1467_length_2436_cov_3.679546	classified	3	3	1;131567;2;1783272;1798711;1117;1890424;1890426;1129;2626047	1.00;1.00;1.00;1.00;1.00;1.00;1.00;1.00;1.00;1.00	Bacteria: 1.00	Cyanobacteria: 1.00	NA	Synechococcales: 1.00	Synechococcaceae: 1.00	Synechococcus: 1.00	not classified
12-S07_NODE_1469_length_2434_cov_12.270282	classified	4	2	1;131567;2	1.00;1.00;1.00	Bacteria: 1.00	not classified	not classified	not classified	not classified	not classified	not classified
12-S07_NODE_146_length_14722_cov_14.537272	classified	34	27	1;131567;2;1783272;1798711;1117;1890424;1890426;1129;2626047	1.00;1.00;1.00;1.00;1.00;1.00;1.00;1.00;1.00;1.00	Bacteria: 1.00	Cyanobacteria: 1.00	NA	Synechococcales: 1.00	Synechococcaceae: 1.00	Synechococcus: 1.00	not classified
12-S07_NODE_1474_length_2425_cov_66.452743	classified	4	2	1;131567;2;1783272;1798711;1117;1890424;1890426;1129;2626047;169670	1.00;1.00;0.82;0.82;0.82;0.82;0.82;0.82;0.82;0.82;0.82	Bacteria: 0.82	Cyanobacteria: 0.82	NA	Synechococcales: 0.82	Synechococcaceae: 0.82	Synechococcus: 0.82	Synechococcus sp. BO 8801: 0.82
12-S07_NODE_1475_length_2424_cov_573.207683	classified	1	1	1;131567;2;1783272;1798711;1117;1890424;1890426;1129;2626047;1280380	1.00;1.00;1.00;1.00;1.00;1.00;1.00;1.00;1.00;1.00;1.00	Bacteria: 1.00	Cyanobacteria: 1.00	NA	Synechococcales: 1.00	Synechococcaceae: 1.00	Synechococcus: 1.00	Synechococcus sp. KORDI-100: 1.00
12-S07_NODE_1477_length_2420_cov_5.452008	classified	3	3	1;131567;2;1783272;1798711;1117;1890424;1890426;1129;2626047	1.00;1.00;1.00;1.00;1.00;1.00;1.00;1.00;1.00;1.00	Bacteria: 1.00	Cyanobacteria: 1.00	NA	Synechococcales: 1.00	Synechococcaceae: 1.00	Synechococcus: 1.00	not classified
12-S07_NODE_1482_length_2413_cov_8.632496	classified	1	1	1;131567;2	1.00;1.00;1.00	Bacteria: 1.00	not classified	not classified	not classified	not classified	not classified	not classified
12-S07_NODE_1485_length_2407_cov_83.650085	classified	5	2	1;131567;2;1783272;1798711;1117;1890424;1890426;1129;2626047	1.00;1.00;1.00;0.50;0.50;0.50;0.50;0.50;0.50;0.50	Bacteria: 1.00	Cyanobacteria: 0.50	NA	Synechococcales: 0.50	Synechococcaceae: 0.50	Synechococcus: 0.50	not classified
12-S07_NODE_1491_length_2399_cov_38.443686	classified	3	1	1;131567;2	1.00;1.00;1.00	Bacteria: 1.00	not classified	not classified	not classified	not classified	not classified	not classified
12-S07_NODE_149_length_14699_cov_7.335085	classified	25	22	1;131567;2;1783272;1798711;1117;1890424;1890426;1129;2626047	1.00;1.00;1.00;0.97;0.97;0.97;0.94;0.94;0.94;0.94	Bacteria: 1.00	Cyanobacteria: 0.97	NA	Synechococcales: 0.94	Synechococcaceae: 0.94	Synechococcus: 0.94	not classified
12-S07_NODE_1501_length_2379_cov_109.320998	classified	1	1	1;131567;2;1783272;1798711;1117;1890424;1890426;1129;2626047;169670	1.00;1.00;1.00;1.00;1.00;1.00;1.00;1.00;1.00;1.00;1.00	Bacteria: 1.00	Cyanobacteria: 1.00	NA	Synechococcales: 1.00	Synechococcaceae: 1.00	Synechococcus: 1.00	Synechococcus sp. BO 8801: 1.00
12-S07_NODE_1502_length_2376_cov_22.029729	classified	4	1	1;131567;2;1783272;1798711;1117;1890424;1890426;1129;2626047	1.00;1.00;1.00;1.00;1.00;1.00;1.00;1.00;1.00;1.00	Bacteria: 1.00	Cyanobacteria: 1.00	NA	Synechococcales: 1.00	Synechococcaceae: 1.00	Synechococcus: 1.00	not classified
12-S07_NODE_1511_length_2365_cov_11.120779	classified	5	2	1;131567;2;1783272;1798711;1117;1890424;1890426;1129;2626047	1.00;1.00;1.00;1.00;1.00;1.00;1.00;1.00;1.00;1.00	Bacteria: 1.00	Cyanobacteria: 1.00	NA	Synechococcales: 1.00	Synechococcaceae: 1.00	Synechococcus: 1.00	not classified
12-S07_NODE_1513_length_2357_cov_7.002172	classified	2	1	1;131567;2	1.00;1.00;1.00	Bacteria: 1.00	not classified	not classified	not classified	not classified	not classified	not classified
12-S07_NODE_1514_length_2356_cov_5.348403	classified	4	4	1;131567;2;1783272;1798711;1117;1890424;1890426;1129;2626047;368495	1.00;1.00;1.00;1.00;1.00;1.00;1.00;1.00;1.00;1.00;0.66	Bacteria: 1.00	Cyanobacteria: 1.00	NA	Synechococcales: 1.00	Synechococcaceae: 1.00	Synechococcus: 1.00	Synechococcus sp. UW106: 0.66
12-S07_NODE_1515_length_2354_cov_2.009569	classified	4	4	1;131567;2;1783272;1798711;1117;1890424;1890426;1129;2626047	1.00;1.00;1.00;1.00;1.00;1.00;1.00;1.00;1.00;1.00	Bacteria: 1.00	Cyanobacteria: 1.00	NA	Synechococcales: 1.00	Synechococcaceae: 1.00	Synechococcus: 1.00	not classified
12-S07_NODE_1516_length_2353_cov_611.753264	classified	3	3	1;131567;2;1783272;1798711;1117;1890424;1890426;1129;2626047	1.00;1.00;1.00;0.52;0.52;0.52;0.52;0.52;0.52;0.52	Bacteria: 1.00	Cyanobacteria: 0.52	NA	Synechococcales: 0.52	Synechococcaceae: 0.52	Synechococcus: 0.52	not classified
12-S07_NODE_1518_length_2351_cov_5.063153	classified	3	3	1;131567;2;1783272;1798711;1117;1890424;1890426;1129;2626047	1.00;1.00;1.00;1.00;1.00;1.00;1.00;1.00;1.00;1.00	Bacteria: 1.00	Cyanobacteria: 1.00	NA	Synechococcales: 1.00	Synechococcaceae: 1.00	Synechococcus: 1.00	not classified
12-S07_NODE_1519_length_2351_cov_4.756969	classified	5	4	1;131567;2;1783272;1798711;1117;1890424;1890426;1129;2626047;221359	1.00;1.00;1.00;1.00;1.00;1.00;1.00;1.00;1.00;1.00;0.80	Bacteria: 1.00	Cyanobacteria: 1.00	NA	Synechococcales: 1.00	Synechococcaceae: 1.00	Synechococcus: 1.00	Synechococcus sp. RS9916: 0.80
12-S07_NODE_151_length_14658_cov_299.515442	classified	21	8	1;131567;2;1783272;1798711;1117;1890424;1890426;1129;2626047	1.00;0.98;0.98;0.83;0.83;0.83;0.83;0.52;0.52;0.52	Bacteria: 0.98	Cyanobacteria: 0.83	NA	Synechococcales: 0.83	Synechococcaceae: 0.52	Synechococcus: 0.52	not classified
12-S07_NODE_1520_length_2350_cov_2.563834	unclassified (hits not found in taxnomy files)
12-S07_NODE_1523_length_2342_cov_238.126366	classified	3	3	1;131567;2;1783272;1798711;1117;1890424	1.00;1.00;1.00;1.00;1.00;1.00;1.00	Bacteria: 1.00	Cyanobacteria: 1.00	NA	Synechococcales: 1.00	not classified	not classified	not classified
12-S07_NODE_1525_length_2339_cov_17.002627	classified	2	2	1;131567;2;1783272;1798711;1117;1890424;1890426;1129;2626047	1.00;1.00;1.00;1.00;1.00;1.00;1.00;1.00;1.00;1.00	Bacteria: 1.00	Cyanobacteria: 1.00	NA	Synechococcales: 1.00	Synechococcaceae: 1.00	Synechococcus: 1.00	not classified
12-S07_NODE_1528_length_2338_cov_148.396408	classified	3	3	1;131567;2;1783272;1798711;1117;1890424;1890426;1129;2626047	1.00;1.00;1.00;0.61;0.61;0.61;0.61;0.61;0.61;0.61	Bacteria: 1.00	Cyanobacteria: 0.61	NA	Synechococcales: 0.61	Synechococcaceae: 0.61	Synechococcus: 0.61	not classified
12-S07_NODE_1531_length_2331_cov_22.192443	unclassified (hits not found in taxnomy files)
12-S07_NODE_1534_length_2324_cov_6.168356	classified	5	5	1;131567;2;1783272;1798711;1117;1890424;1890426;1129;2626047	1.00;1.00;1.00;1.00;1.00;1.00;1.00;1.00;1.00;1.00	Bacteria: 1.00	Cyanobacteria: 1.00	NA	Synechococcales: 1.00	Synechococcaceae: 1.00	Synechococcus: 1.00	not classified
12-S07_NODE_1537_length_2320_cov_2566.684768	classified	1	1	1;131567;2;1783272;1798711;1117;1890424;1890426;1129;2626047;1986600	1.00;1.00;1.00;1.00;1.00;1.00;1.00;1.00;1.00;1.00;1.00	Bacteria: 1.00	Cyanobacteria: 1.00	NA	Synechococcales: 1.00	Synechococcaceae: 1.00	Synechococcus: 1.00	Synechococcus sp. TMED90: 1.00
12-S07_NODE_1540_length_2318_cov_4.730446	classified	2	1	1;131567;2;1783272;1798711;1117;1890424;1890426;1129;2626047	1.00;1.00;1.00;1.00;1.00;1.00;1.00;1.00;1.00;1.00	Bacteria: 1.00	Cyanobacteria: 1.00	NA	Synechococcales: 1.00	Synechococcaceae: 1.00	Synechococcus: 1.00	not classified
12-S07_NODE_1541_length_2317_cov_22.429708	classified	3	2	1;131567;2;1783272;1798711;1117;1890424;1890426;1129;2626047	1.00;1.00;1.00;1.00;1.00;1.00;1.00;1.00;1.00;1.00	Bacteria: 1.00	Cyanobacteria: 1.00	NA	Synechococcales: 1.00	Synechococcaceae: 1.00	Synechococcus: 1.00	not classified
12-S07_NODE_154_length_14255_cov_99.253944	classified	11	4	1;131567;2;1783272;1798711;1117	1.00;1.00;1.00;1.00;1.00;1.00	Bacteria: 1.00	Cyanobacteria: 1.00	not classified	not classified	not classified	not classified	not classified
12-S07_NODE_1552_length_2304_cov_35.881778	classified	5	4	1;131567;2;1783272;1798711;1117;1890424;1890426;1129;2626047	1.00;1.00;1.00;0.76;0.76;0.76;0.76;0.59;0.59;0.59	Bacteria: 1.00	Cyanobacteria: 0.76	NA	Synechococcales: 0.76	Synechococcaceae: 0.59	Synechococcus: 0.59	not classified
12-S07_NODE_1554_length_2303_cov_18.361210	classified	4	3	1;131567;2;1783272;1798711;1117;1890424;1890426;1129;2626047;221359	1.00;1.00;1.00;1.00;1.00;1.00;1.00;1.00;1.00;1.00;0.51	Bacteria: 1.00	Cyanobacteria: 1.00	NA	Synechococcales: 1.00	Synechococcaceae: 1.00	Synechococcus: 1.00	Synechococcus sp. RS9916: 0.51
12-S07_NODE_1556_length_2302_cov_9.432132	classified	3	2	1;131567;2	1.00;1.00;1.00	Bacteria: 1.00	not classified	not classified	not classified	not classified	not classified	not classified
12-S07_NODE_1568_length_2284_cov_20.591297	unclassified (hits not found in taxnomy files)
12-S07_NODE_156_length_14110_cov_43.623479	classified	20	20	1;131567;2;1783272;1798711;1117;1890424;1890426;1129;2626047	1.00;0.96;0.93;0.64;0.64;0.64;0.54;0.54;0.54;0.54	Bacteria: 0.93	Cyanobacteria: 0.64	NA	Synechococcales: 0.54	Synechococcaceae: 0.54	Synechococcus: 0.54	not classified
12-S07_NODE_1570_length_2281_cov_5.534591	classified	2	2	1;131567;2;1783272;1798711;1117;1890424;1890426;1129;2626047;2055944	1.00;1.00;1.00;1.00;1.00;1.00;1.00;1.00;1.00;1.00;1.00	Bacteria: 1.00	Cyanobacteria: 1.00	NA	Synechococcales: 1.00	Synechococcaceae: 1.00	Synechococcus: 1.00	Synechococcus sp. BS56D: 1.00
12-S07_NODE_1574_length_2276_cov_468.676722	classified	1	1	1;131567;2;1783272;1798711;1117;1890424;1890426;1129;2626047;1280380	1.00;1.00;1.00;1.00;1.00;1.00;1.00;1.00;1.00;1.00;1.00	Bacteria: 1.00	Cyanobacteria: 1.00	NA	Synechococcales: 1.00	Synechococcaceae: 1.00	Synechococcus: 1.00	Synechococcus sp. KORDI-100: 1.00
12-S07_NODE_1575_length_2276_cov_7.723098	classified	6	3	1;131567;2;1783272;1798711;1117;1890424;1890426;1129;2626047	1.00;1.00;1.00;0.76;0.76;0.76;0.76;0.76;0.76;0.76	Bacteria: 1.00	Cyanobacteria: 0.76	NA	Synechococcales: 0.76	Synechococcaceae: 0.76	Synechococcus: 0.76	not classified
12-S07_NODE_1579_length_2273_cov_3.880523	classified	2	2	1;131567;2;1783272;1798711;1117;1890424;1890426;1129;2626047	1.00;1.00;1.00;1.00;1.00;1.00;1.00;1.00;1.00;1.00	Bacteria: 1.00	Cyanobacteria: 1.00	NA	Synechococcales: 1.00	Synechococcaceae: 1.00	Synechococcus: 1.00	not classified
12-S07_NODE_157_length_14012_cov_8.190841	classified	12	6	1;131567;2;1783272;1798711;1117;1890424;1890426;1129;2626047;1986593	1.00;1.00;1.00;1.00;1.00;1.00;1.00;1.00;1.00;0.94;0.59	Bacteria: 1.00	Cyanobacteria: 1.00	NA	Synechococcales: 1.00	Synechococcaceae: 1.00	Synechococcus: 1.00	Synechococcus sp. TMED169: 0.59
12-S07_NODE_1582_length_2268_cov_2.777677	classified	2	2	1;131567;2;1783272;1798711;1117;1890424;1890426;1129;2626047	1.00;1.00;1.00;1.00;1.00;1.00;0.57;0.57;0.57;0.57	Bacteria: 1.00	Cyanobacteria: 1.00	NA	Synechococcales: 0.57	Synechococcaceae: 0.57	Synechococcus: 0.57	not classified
12-S07_NODE_1585_length_2262_cov_57.558677	classified	1	1	1;131567;2;1783272;1798711;1117;1890424;1890426;1129;2626047;1280380	1.00;1.00;1.00;1.00;1.00;1.00;1.00;1.00;1.00;1.00;1.00	Bacteria: 1.00	Cyanobacteria: 1.00	NA	Synechococcales: 1.00	Synechococcaceae: 1.00	Synechococcus: 1.00	Synechococcus sp. KORDI-100: 1.00
12-S07_NODE_1587_length_2259_cov_7.178312	classified	1	1	1;131567;2;1783272;1798711;1117;1890424;1890426;1129;2626047;221359	1.00;1.00;1.00;1.00;1.00;1.00;1.00;1.00;1.00;1.00;1.00	Bacteria: 1.00	Cyanobacteria: 1.00	NA	Synechococcales: 1.00	Synechococcaceae: 1.00	Synechococcus: 1.00	Synechococcus sp. RS9916: 1.00
12-S07_NODE_1589_length_2257_cov_5.550409	classified	3	1	1;131567;2	1.00;1.00;1.00	Bacteria: 1.00	not classified	not classified	not classified	not classified	not classified	not classified
12-S07_NODE_1592_length_2247_cov_567.635949	classified	1	1	1;131567;2;1783272;1798711;1117;1890424;1890426;1129;2626047;166314	1.00;1.00;1.00;1.00;1.00;1.00;1.00;1.00;1.00;1.00;1.00	Bacteria: 1.00	Cyanobacteria: 1.00	NA	Synechococcales: 1.00	Synechococcaceae: 1.00	Synechococcus: 1.00	Synechococcus sp. WH 8109: 1.00
12-S07_NODE_1593_length_2246_cov_8.339571	classified	4	3	1;131567;2;1783272;1798711;1117;1890424;1890426;1129;2626047	1.00;1.00;1.00;0.67;0.67;0.67;0.60;0.60;0.60;0.60	Bacteria: 1.00	Cyanobacteria: 0.67	NA	Synechococcales: 0.60	Synechococcaceae: 0.60	Synechococcus: 0.60	not classified
12-S07_NODE_1594_length_2244_cov_35.742348	classified	3	2	1;131567;2;1783272;1798711;1117;1890424;1890426;1129;2626047	1.00;1.00;1.00;1.00;1.00;1.00;0.66;0.66;0.66;0.66	Bacteria: 1.00	Cyanobacteria: 1.00	NA	Synechococcales: 0.66	Synechococcaceae: 0.66	Synechococcus: 0.66	not classified
12-S07_NODE_1596_length_2242_cov_25.913580	classified	2	2	1;131567;2;1783272;1798711;1117;1890424;1890426;1129;2626047	1.00;1.00;1.00;0.71;0.71;0.71;0.71;0.71;0.71;0.71	Bacteria: 1.00	Cyanobacteria: 0.71	NA	Synechococcales: 0.71	Synechococcaceae: 0.71	Synechococcus: 0.71	not classified
12-S07_NODE_159_length_13931_cov_12.810406	classified	16	14	1;131567;2;1783272;1798711;1117;1890424;1890426;1129;2626047	1.00;1.00;1.00;0.75;0.75;0.75;0.75;0.75;0.75;0.75	Bacteria: 1.00	Cyanobacteria: 0.75	NA	Synechococcales: 0.75	Synechococcaceae: 0.75	Synechococcus: 0.75	not classified
12-S07_NODE_1606_length_2226_cov_13.653616	classified	1	1	1;131567;2;1783272;1798711;1117;1890424;1890426;1129;2116544	1.00;1.00;1.00;1.00;1.00;1.00;1.00;1.00;1.00;1.00	Bacteria: 1.00	Cyanobacteria: 1.00	NA	Synechococcales: 1.00	Synechococcaceae: 1.00	Synechococcus: 1.00	Synechococcus lacustris: 1.00
12-S07_NODE_1607_length_2226_cov_3.723630	classified	2	2	1;131567;2;1783272;1798711;1117;1890424;1890426;1129;2626047;1801628	1.00;1.00;1.00;1.00;1.00;1.00;1.00;1.00;1.00;1.00;1.00	Bacteria: 1.00	Cyanobacteria: 1.00	NA	Synechococcales: 1.00	Synechococcaceae: 1.00	Synechococcus: 1.00	Synechococcus sp. MIT S9504: 1.00
12-S07_NODE_160_length_13865_cov_14.835119	classified	22	7	1;131567;2;1783272;1798711;1117	1.00;1.00;1.00;0.75;0.75;0.75	Bacteria: 1.00	Cyanobacteria: 0.75	not classified	not classified	not classified	not classified	not classified
12-S07_NODE_1611_length_2218_cov_3.952909	classified	5	3	1;131567;2;1783272;1798711;1117;1890424;1890426;1129;2626047	1.00;1.00;1.00;1.00;1.00;1.00;1.00;1.00;1.00;1.00	Bacteria: 1.00	Cyanobacteria: 1.00	NA	Synechococcales: 1.00	Synechococcaceae: 1.00	Synechococcus: 1.00	not classified
12-S07_NODE_1613_length_2220_cov_4.218938	classified	5	2	1;131567;2;1783272;1798711;1117;1890424;1890426;1129;2626047	1.00;1.00;1.00;1.00;1.00;1.00;0.75;0.75;0.75;0.75	Bacteria: 1.00	Cyanobacteria: 1.00	NA	Synechococcales: 0.75	Synechococcaceae: 0.75	Synechococcus: 0.75	not classified
12-S07_NODE_1619_length_2211_cov_20.285714	unclassified (hits not found in taxnomy files)
12-S07_NODE_161_length_13847_cov_39.546041	classified	28	8	1;131567;2;1783272;1798711;1117;1890424;1890426;1129;2626047	1.00;1.00;1.00;1.00;1.00;1.00;0.93;0.58;0.58;0.58	Bacteria: 1.00	Cyanobacteria: 1.00	NA	Synechococcales: 0.93	Synechococcaceae: 0.58	Synechococcus: 0.58	not classified
12-S07_NODE_1621_length_2208_cov_3.983279	classified	3	3	1;131567;2;1783272;1798711;1117;1890424;1890426;1129;2626047	1.00;1.00;1.00;1.00;1.00;1.00;1.00;1.00;1.00;1.00	Bacteria: 1.00	Cyanobacteria: 1.00	NA	Synechococcales: 1.00	Synechococcaceae: 1.00	Synechococcus: 1.00	not classified
12-S07_NODE_1622_length_2207_cov_82.787639	unclassified (hits not found in taxnomy files)
12-S07_NODE_1630_length_2187_cov_6.191966	classified	2	1	1;131567;2;1783272;1798711;1117;1890424;1890426;1129;2626047;1979153	1.00;1.00;1.00;1.00;1.00;1.00;1.00;1.00;1.00;1.00;1.00	Bacteria: 1.00	Cyanobacteria: 1.00	NA	Synechococcales: 1.00	Synechococcaceae: 1.00	Synechococcus: 1.00	Synechococcus sp. YX04-3: 1.00
12-S07_NODE_1632_length_2195_cov_383.703271	classified	4	3	1;131567;2;1783272;1798711;1117;1890424;1890426;1129;2626047	1.00;1.00;0.73;0.64;0.64;0.64;0.64;0.64;0.64;0.64	Bacteria: 0.73	Cyanobacteria: 0.64	NA	Synechococcales: 0.64	Synechococcaceae: 0.64	Synechococcus: 0.64	not classified
12-S07_NODE_1633_length_2195_cov_5.821028	classified	5	3	1;131567;2;1783272;1798711;1117;1890424;1890426;1129;2626047;368493	1.00;1.00;1.00;0.60;0.60;0.60;0.60;0.60;0.60;0.60;0.60	Bacteria: 1.00	Cyanobacteria: 0.60	NA	Synechococcales: 0.60	Synechococcaceae: 0.60	Synechococcus: 0.60	Synechococcus sp. UW69: 0.60
12-S07_NODE_1635_length_2192_cov_96.761816	classified	1	1	1;131567;2;1783272;1798711;1117;1890424;1890426;1129;2626047;585423	1.00;1.00;1.00;1.00;1.00;1.00;1.00;1.00;1.00;1.00;1.00	Bacteria: 1.00	Cyanobacteria: 1.00	NA	Synechococcales: 1.00	Synechococcaceae: 1.00	Synechococcus: 1.00	Synechococcus sp. KORDI-49: 1.00
12-S07_NODE_1636_length_2191_cov_4250.874532	unclassified (no hits to database)
12-S07_NODE_1639_length_2186_cov_22.286251	unclassified (hits not found in taxnomy files)
12-S07_NODE_163_length_13732_cov_29.916502	classified	15	12	1;131567;2;1783272;1798711;1117	1.00;0.92;0.92;0.61;0.61;0.61	Bacteria: 0.92	Cyanobacteria: 0.61	not classified	not classified	not classified	not classified	not classified
12-S07_NODE_1641_length_2185_cov_37.863850	classified	2	2	1;131567;2;1783272;1798711;1117;1890424;1890426;1129;2626047;110663	1.00;1.00;1.00;1.00;1.00;1.00;1.00;1.00;1.00;1.00;1.00	Bacteria: 1.00	Cyanobacteria: 1.00	NA	Synechococcales: 1.00	Synechococcaceae: 1.00	Synechococcus: 1.00	Synechococcus sp. CC9616: 1.00
12-S07_NODE_1642_length_2184_cov_40.659934	classified	6	5	1;131567;2;1783272;1798711;1117;1890424;1890426;1129;2626047	1.00;1.00;1.00;1.00;1.00;1.00;1.00;1.00;1.00;1.00	Bacteria: 1.00	Cyanobacteria: 1.00	NA	Synechococcales: 1.00	Synechococcaceae: 1.00	Synechococcus: 1.00	not classified
12-S07_NODE_1643_length_2183_cov_4.520207	unclassified (hits not found in taxnomy files)
12-S07_NODE_1647_length_2177_cov_58.280867	classified	2	2	1;131567;2;1783272;1798711;1117;1890424;1890426;1129;2626047	1.00;1.00;1.00;1.00;1.00;1.00;1.00;1.00;1.00;1.00	Bacteria: 1.00	Cyanobacteria: 1.00	NA	Synechococcales: 1.00	Synechococcaceae: 1.00	Synechococcus: 1.00	not classified
12-S07_NODE_1648_length_2177_cov_3.901037	classified	3	2	1;131567;2;1783272;1798711;1117;1890424;1890426;1129;2626047;1979153	1.00;1.00;1.00;1.00;1.00;1.00;1.00;1.00;1.00;1.00;1.00	Bacteria: 1.00	Cyanobacteria: 1.00	NA	Synechococcales: 1.00	Synechococcaceae: 1.00	Synechococcus: 1.00	Synechococcus sp. YX04-3: 1.00
12-S07_NODE_1650_length_2176_cov_9.997171	classified	3	3	1;131567;2;1783272;1798711;1117;1890424;1890426;1129;2626047	1.00;1.00;1.00;1.00;1.00;1.00;1.00;0.75;0.75;0.75	Bacteria: 1.00	Cyanobacteria: 1.00	NA	Synechococcales: 1.00	Synechococcaceae: 0.75	Synechococcus: 0.75	not classified
12-S07_NODE_1654_length_2176_cov_3.947592	classified	1	1	1;131567;2;1783272;1798711;1117;1890424;1890436;1152;2593292;118173	1.00;1.00;1.00;1.00;1.00;1.00;1.00;1.00;1.00;1.00;1.00	Bacteria: 1.00	Cyanobacteria: 1.00	NA	Synechococcales: 1.00	Pseudanabaenaceae: 1.00	Pseudanabaena: 1.00	Pseudanabaena sp. PCC 6802: 1.00
12-S07_NODE_1655_length_2172_cov_4.269721	classified	3	3	1;131567;2;1783272;1798711;1117;1890424;1890426;1129;2626047	1.00;1.00;1.00;1.00;1.00;1.00;0.60;0.60;0.60;0.60	Bacteria: 1.00	Cyanobacteria: 1.00	NA	Synechococcales: 0.60	Synechococcaceae: 0.60	Synechococcus: 0.60	not classified
12-S07_NODE_1657_length_2164_cov_2.485538	classified	2	2	1;131567;2;1224;28211;82117;33807;1986648	1.00;0.83;0.83;0.83;0.83;0.83;0.83;0.83	Bacteria: 0.83	Proteobacteria: 0.83	Alphaproteobacteria: 0.83	NA	NA	NA	Alphaproteobacteria bacterium TMED93: 0.83
12-S07_NODE_1658_length_2163_cov_17.770398	classified	2	1	1;131567;2;1783272;1798711;1117;1890424;1890426;1129;2626047	1.00;1.00;1.00;1.00;1.00;1.00;1.00;1.00;1.00;1.00	Bacteria: 1.00	Cyanobacteria: 1.00	NA	Synechococcales: 1.00	Synechococcaceae: 1.00	Synechococcus: 1.00	not classified
12-S07_NODE_1659_length_2163_cov_8.537002	classified	3	3	1;131567;2;1783272;1798711;1117;1890424;1890426;1129;2626047	1.00;1.00;1.00;1.00;1.00;1.00;1.00;1.00;1.00;1.00	Bacteria: 1.00	Cyanobacteria: 1.00	NA	Synechococcales: 1.00	Synechococcaceae: 1.00	Synechococcus: 1.00	not classified
12-S07_NODE_1662_length_2161_cov_2.400760	classified	4	3	1;131567;2;1783272;1798711;1117;1890424;1890426;1129;2626047	1.00;1.00;1.00;1.00;1.00;1.00;1.00;1.00;1.00;1.00	Bacteria: 1.00	Cyanobacteria: 1.00	NA	Synechococcales: 1.00	Synechococcaceae: 1.00	Synechococcus: 1.00	not classified
12-S07_NODE_1664_length_2160_cov_68.784798	classified	4	3	1;131567;2;1783272;1798711;1117;1890424;1890426;1129;2626047	1.00;1.00;1.00;1.00;1.00;1.00;1.00;1.00;1.00;1.00	Bacteria: 1.00	Cyanobacteria: 1.00	NA	Synechococcales: 1.00	Synechococcaceae: 1.00	Synechococcus: 1.00	not classified
12-S07_NODE_1669_length_2150_cov_36.128401	classified	3	2	1;131567;2;1783272;1798711;1117;1890424;1213;1218;1219;59922	1.00;1.00;1.00;1.00;1.00;1.00;1.00;1.00;1.00;1.00;0.63	Bacteria: 1.00	Cyanobacteria: 1.00	NA	Synechococcales: 1.00	Prochloraceae: 1.00	Prochlorococcus: 1.00	Prochlorococcus marinus: 1.00
12-S07_NODE_1670_length_2149_cov_27.256447	classified	6	5	1;131567;2;1783272;1798711;1117;1890424;1890426;1129;2626047	1.00;1.00;1.00;1.00;1.00;1.00;1.00;1.00;1.00;1.00	Bacteria: 1.00	Cyanobacteria: 1.00	NA	Synechococcales: 1.00	Synechococcaceae: 1.00	Synechococcus: 1.00	not classified
12-S07_NODE_1671_length_2149_cov_4.436008	classified	2	1	1;131567;2;1783272;1798711;1117;1890424;1890426;1129;2626047;585425	1.00;1.00;1.00;1.00;1.00;1.00;1.00;1.00;1.00;1.00;1.00	Bacteria: 1.00	Cyanobacteria: 1.00	NA	Synechococcales: 1.00	Synechococcaceae: 1.00	Synechococcus: 1.00	Synechococcus sp. KORDI-52: 1.00
12-S07_NODE_1672_length_2148_cov_5.578118	classified	4	4	1;131567;2;1783272;1798711;1117;1890424;1890426;1129;2626047	1.00;1.00;1.00;1.00;1.00;1.00;0.83;0.83;0.83;0.83	Bacteria: 1.00	Cyanobacteria: 1.00	NA	Synechococcales: 0.83	Synechococcaceae: 0.83	Synechococcus: 0.83	not classified
12-S07_NODE_1678_length_2135_cov_29658.782212	classified	1	1	1;131567;2;1783272;1798711;1117;1890424;1890426;1129;2626047	1.00;1.00;1.00;1.00;1.00;1.00;1.00;1.00;1.00;1.00	Bacteria: 1.00	Cyanobacteria: 1.00	NA	Synechococcales: 1.00	Synechococcaceae: 1.00	Synechococcus: 1.00	not classified
12-S07_NODE_1681_length_2136_cov_87.125541	unclassified (no hits to database)
12-S07_NODE_1682_length_2134_cov_5.464646	classified	3	3	1;131567;2;1783272;1798711;1117;1890424;1890426;1129;2626047	1.00;1.00;1.00;1.00;1.00;1.00;1.00;1.00;1.00;1.00	Bacteria: 1.00	Cyanobacteria: 1.00	NA	Synechococcales: 1.00	Synechococcaceae: 1.00	Synechococcus: 1.00	not classified
12-S07_NODE_1685_length_2125_cov_758.889372	classified	1	1	1;131567;2;1783272;1798711;1117;1890424;1890426;1129;2626047;1280380	1.00;1.00;1.00;1.00;1.00;1.00;1.00;1.00;1.00;1.00;1.00	Bacteria: 1.00	Cyanobacteria: 1.00	NA	Synechococcales: 1.00	Synechococcaceae: 1.00	Synechococcus: 1.00	Synechococcus sp. KORDI-100: 1.00
12-S07_NODE_1688_length_2121_cov_4.793320	classified	3	2	1;131567;2;1783272;1798711;1117;1890424;1890426;1129;2626047	1.00;1.00;1.00;1.00;1.00;1.00;1.00;1.00;1.00;1.00	Bacteria: 1.00	Cyanobacteria: 1.00	NA	Synechococcales: 1.00	Synechococcaceae: 1.00	Synechococcus: 1.00	not classified
12-S07_NODE_1689_length_2121_cov_4.493708	classified	1	1	1;131567;2;1783272;1798711;1117;1890424;1890426;1129;2626047	1.00;1.00;1.00;1.00;1.00;1.00;1.00;1.00;1.00;1.00	Bacteria: 1.00	Cyanobacteria: 1.00	NA	Synechococcales: 1.00	Synechococcaceae: 1.00	Synechococcus: 1.00	not classified
12-S07_NODE_168_length_13617_cov_6.614613	classified	28	28	1;131567;2;1783272;1798711;1117;1890424;1890426;1129;2626047	1.00;1.00;1.00;0.98;0.98;0.98;0.76;0.76;0.66;0.66	Bacteria: 1.00	Cyanobacteria: 0.98	NA	Synechococcales: 0.76	Synechococcaceae: 0.76	Synechococcus: 0.66	not classified
12-S07_NODE_1692_length_2118_cov_23.163839	classified	5	1	1;131567;2;1783272;1798711;1117	1.00;1.00;1.00;1.00;1.00;1.00	Bacteria: 1.00	Cyanobacteria: 1.00	not classified	not classified	not classified	not classified	not classified
12-S07_NODE_1694_length_2116_cov_2.017467	classified	4	4	1;131567;2;1783272;1798711;1117;1890424;1890426;1129;2626047	1.00;1.00;0.95;0.95;0.95;0.95;0.95;0.95;0.95;0.95	Bacteria: 0.95	Cyanobacteria: 0.95	NA	Synechococcales: 0.95	Synechococcaceae: 0.95	Synechococcus: 0.95	not classified
12-S07_NODE_1697_length_2114_cov_231.782419	classified	1	1	1;131567;2;1783272;1798711;1117;1890424;1890426;1129;2626047;368503	1.00;1.00;1.00;1.00;1.00;1.00;1.00;1.00;1.00;1.00;1.00	Bacteria: 1.00	Cyanobacteria: 1.00	NA	Synechococcales: 1.00	Synechococcaceae: 1.00	Synechococcus: 1.00	Synechococcus sp. UW140: 1.00
12-S07_NODE_1699_length_2110_cov_7.368370	classified	3	3	1;131567;2;1783272;1798711;1117;1890424;1890426;1129;2626047	1.00;1.00;1.00;1.00;1.00;1.00;0.71;0.71;0.71;0.71	Bacteria: 1.00	Cyanobacteria: 1.00	NA	Synechococcales: 0.71	Synechococcaceae: 0.71	Synechococcus: 0.71	not classified
12-S07_NODE_1703_length_2105_cov_16.231220	classified	2	2	1;131567;2;1783272;1798711;1117;1890424;1890426;1129;2626047	1.00;1.00;1.00;1.00;1.00;1.00;1.00;1.00;0.75;0.75	Bacteria: 1.00	Cyanobacteria: 1.00	NA	Synechococcales: 1.00	Synechococcaceae: 1.00	Synechococcus: 0.75	not classified
12-S07_NODE_1707_length_2101_cov_4.137830	classified	5	4	1;131567;2;1783272;1798711;1117;1890424;1890426;1129;2626047	1.00;1.00;1.00;1.00;1.00;1.00;1.00;1.00;1.00;1.00	Bacteria: 1.00	Cyanobacteria: 1.00	NA	Synechococcales: 1.00	Synechococcaceae: 1.00	Synechococcus: 1.00	not classified
12-S07_NODE_1709_length_2099_cov_907.534247	classified	1	1	1;131567;2;1783272;1798711;1117;1890424;1890426;1129;2626047;166314	1.00;1.00;1.00;1.00;1.00;1.00;1.00;1.00;1.00;1.00;1.00	Bacteria: 1.00	Cyanobacteria: 1.00	NA	Synechococcales: 1.00	Synechococcaceae: 1.00	Synechococcus: 1.00	Synechococcus sp. WH 8109: 1.00
12-S07_NODE_170_length_13491_cov_9.971162	classified	10	10	1;131567;2;1783272;1798711;1117;1890424;1890426;1129;2626047	1.00;1.00;1.00;1.00;1.00;1.00;1.00;0.91;0.91;0.91	Bacteria: 1.00	Cyanobacteria: 1.00	NA	Synechococcales: 1.00	Synechococcaceae: 0.91	Synechococcus: 0.91	not classified
12-S07_NODE_1711_length_2098_cov_5.496329	classified	2	1	1;131567;2;1783272;1798711;1117;1890424;1890426;1129;2626047;2575516	1.00;1.00;1.00;1.00;1.00;1.00;1.00;1.00;1.00;1.00;1.00	Bacteria: 1.00	Cyanobacteria: 1.00	NA	Synechococcales: 1.00	Synechococcaceae: 1.00	Synechococcus: 1.00	Synechococcus sp. UW179B: 1.00
12-S07_NODE_1716_length_2095_cov_30.917157	classified	4	4	1;131567;2;1783272;1798711;1117;1890424	1.00;1.00;1.00;1.00;1.00;1.00;1.00	Bacteria: 1.00	Cyanobacteria: 1.00	NA	Synechococcales: 1.00	not classified	not classified	not classified
12-S07_NODE_1718_length_2093_cov_3.134446	classified	6	3	1;131567;2;1783272;1798711;1117;1890424;1890426;1129;2626047;368493	1.00;1.00;0.87;0.62;0.62;0.62;0.62;0.62;0.62;0.62;0.62	Bacteria: 0.87	Cyanobacteria: 0.62	NA	Synechococcales: 0.62	Synechococcaceae: 0.62	Synechococcus: 0.62	Synechococcus sp. UW69: 0.62
12-S07_NODE_1719_length_2092_cov_7.091311	unclassified (hits not found in taxnomy files)
12-S07_NODE_1721_length_2090_cov_4.288452	unclassified (hits not found in taxnomy files)
12-S07_NODE_1723_length_2088_cov_50.648795	classified	3	1	1;131567;2	1.00;1.00;1.00	Bacteria: 1.00	not classified	not classified	not classified	not classified	not classified	not classified
12-S07_NODE_1724_length_2087_cov_8437.214075	unclassified (no hits to database)
12-S07_NODE_1725_length_2081_cov_3.819348	classified	3	3	1;131567;2;1783272;1798711;1117;1890424;1890426;1129;2626047	1.00;1.00;1.00;1.00;1.00;1.00;1.00;1.00;1.00;1.00	Bacteria: 1.00	Cyanobacteria: 1.00	NA	Synechococcales: 1.00	Synechococcaceae: 1.00	Synechococcus: 1.00	not classified
12-S07_NODE_1726_length_2080_cov_5.665679	classified	2	1	1;131567;2	1.00;1.00;1.00	Bacteria: 1.00	not classified	not classified	not classified	not classified	not classified	not classified
12-S07_NODE_172_length_13502_cov_27.120919	classified	3	3	1;131567;2;1783272;1798711;1117;1890424;1890426;1129;2626047;585423	1.00;1.00;1.00;0.81;0.81;0.81;0.81;0.81;0.81;0.81;0.81	Bacteria: 1.00	Cyanobacteria: 0.81	NA	Synechococcales: 0.81	Synechococcaceae: 0.81	Synechococcus: 0.81	Synechococcus sp. KORDI-49: 0.81
12-S07_NODE_1732_length_2074_cov_9.705300	classified	3	1	1;131567;2;1783272;1798711;1117;1890424;1890426;1129;2626047;59931	1.00;1.00;1.00;1.00;1.00;1.00;1.00;1.00;1.00;1.00;1.00	Bacteria: 1.00	Cyanobacteria: 1.00	NA	Synechococcales: 1.00	Synechococcaceae: 1.00	Synechococcus: 1.00	Synechococcus sp. WH 7805: 1.00
12-S07_NODE_1735_length_2073_cov_3.361249	classified	2	2	1;131567;2;1783272;1798711;1117;1890424;1890426;1129;2626047;585423	1.00;1.00;1.00;1.00;1.00;1.00;1.00;1.00;1.00;1.00;1.00	Bacteria: 1.00	Cyanobacteria: 1.00	NA	Synechococcales: 1.00	Synechococcaceae: 1.00	Synechococcus: 1.00	Synechococcus sp. KORDI-49: 1.00
12-S07_NODE_1739_length_2065_cov_11.671144	classified	3	1	1;131567;2;1783272;1798711;1117;1890424;1890426;1129;2626047;368503	1.00;1.00;1.00;1.00;1.00;1.00;1.00;1.00;1.00;1.00;1.00	Bacteria: 1.00	Cyanobacteria: 1.00	NA	Synechococcales: 1.00	Synechococcaceae: 1.00	Synechococcus: 1.00	Synechococcus sp. UW140: 1.00
12-S07_NODE_1740_length_2064_cov_12.258337	classified	2	2	1;131567;2;1783272;1798711;1117;1890424;1890426;1129;2626047;1979185	1.00;1.00;1.00;0.71;0.71;0.71;0.71;0.71;0.71;0.71;0.71	Bacteria: 1.00	Cyanobacteria: 0.71	NA	Synechococcales: 0.71	Synechococcaceae: 0.71	Synechococcus: 0.71	Synechococcus sp. XM-24: 0.71
12-S07_NODE_1743_length_2060_cov_567.914214	unclassified (no hits to database)
12-S07_NODE_1744_length_2060_cov_23.196010	classified	3	1	1;131567;2;1783272;1798711;1117;1890424;1890426;1129;2626047	1.00;1.00;1.00;1.00;1.00;1.00;1.00;1.00;1.00;1.00	Bacteria: 1.00	Cyanobacteria: 1.00	NA	Synechococcales: 1.00	Synechococcaceae: 1.00	Synechococcus: 1.00	not classified
12-S07_NODE_1748_length_2054_cov_586.711856	classified	2	1	1;131567;2;1783272;1798711;1117	1.00;1.00;1.00;1.00;1.00;1.00	Bacteria: 1.00	Cyanobacteria: 1.00	not classified	not classified	not classified	not classified	not classified
12-S07_NODE_1753_length_2052_cov_6.532298	classified	2	2	1;131567;2;1783272;1798711;1117;1890424;1890426;1129;2626047	1.00;1.00;1.00;1.00;1.00;1.00;1.00;1.00;1.00;1.00	Bacteria: 1.00	Cyanobacteria: 1.00	NA	Synechococcales: 1.00	Synechococcaceae: 1.00	Synechococcus: 1.00	not classified
12-S07_NODE_1754_length_2049_cov_5.406219	classified	5	5	1;131567;2;1783272;1798711;1117;1890424;1890426;1129;2626047	1.00;1.00;1.00;1.00;1.00;1.00;1.00;1.00;1.00;1.00	Bacteria: 1.00	Cyanobacteria: 1.00	NA	Synechococcales: 1.00	Synechococcaceae: 1.00	Synechococcus: 1.00	not classified
12-S07_NODE_1756_length_2047_cov_5.446285	classified	4	3	1;131567;2;1783272;1798711;1117;1890424;1890426;1129;2626047	1.00;1.00;1.00;1.00;1.00;1.00;1.00;1.00;1.00;1.00	Bacteria: 1.00	Cyanobacteria: 1.00	NA	Synechococcales: 1.00	Synechococcaceae: 1.00	Synechococcus: 1.00	not classified
12-S07_NODE_1760_length_2042_cov_3.445898	classified	3	3	1;131567;2;1783272;1798711;1117;1890424;1890426;1129;2626047	1.00;1.00;1.00;1.00;0.73;0.73;0.73;0.73;0.73;0.73	Bacteria: 1.00	Cyanobacteria: 0.73	NA	Synechococcales: 0.73	Synechococcaceae: 0.73	Synechococcus: 0.73	not classified
12-S07_NODE_1762_length_2039_cov_6.796371	classified	2	2	1;131567;2;1783272;1798711;1117;1890424;1890426;1129;2626047;368495	1.00;1.00;1.00;1.00;1.00;1.00;0.55;0.55;0.55;0.55;0.55	Bacteria: 1.00	Cyanobacteria: 1.00	NA	Synechococcales: 0.55	Synechococcaceae: 0.55	Synechococcus: 0.55	Synechococcus sp. UW106: 0.55
12-S07_NODE_1764_length_2039_cov_3.339718	classified	5	4	1;131567;2;1783272;1798711;1117;1890424;1890426;1129;2626047	1.00;1.00;1.00;1.00;1.00;1.00;1.00;1.00;1.00;1.00	Bacteria: 1.00	Cyanobacteria: 1.00	NA	Synechococcales: 1.00	Synechococcaceae: 1.00	Synechococcus: 1.00	not classified
12-S07_NODE_1765_length_2036_cov_1389.013125	classified	3	3	1;131567;2;1783272;1798711;1117;1890424;1890426;1129;2626047	1.00;1.00;1.00;0.86;0.86;0.86;0.86;0.86;0.86;0.86	Bacteria: 1.00	Cyanobacteria: 0.86	NA	Synechococcales: 0.86	Synechococcaceae: 0.86	Synechococcus: 0.86	not classified
12-S07_NODE_1766_length_2033_cov_88.582854	unclassified (hits not found in taxnomy files)
12-S07_NODE_1771_length_2020_cov_7.051908	classified	2	2	1;131567;2;1783272;1798711;1117;1890424;1890426;1129;2626047;585423	1.00;1.00;1.00;0.78;0.78;0.78;0.78;0.78;0.78;0.78;0.78	Bacteria: 1.00	Cyanobacteria: 0.78	NA	Synechococcales: 0.78	Synechococcaceae: 0.78	Synechococcus: 0.78	Synechococcus sp. KORDI-49: 0.78
12-S07_NODE_1772_length_2019_cov_2.627800	classified	4	4	1;131567;2;1783272;1798711;1117;1890424;1890426;1129;2626047	1.00;1.00;1.00;0.91;0.91;0.91;0.91;0.91;0.91;0.91	Bacteria: 1.00	Cyanobacteria: 0.91	NA	Synechococcales: 0.91	Synechococcaceae: 0.91	Synechococcus: 0.91	not classified
12-S07_NODE_1776_length_2011_cov_250.588957	classified	2	1	1;131567;2;1783272;1798711;1117;1890424;1213;1218;2627481;1961091	1.00;1.00;1.00;1.00;1.00;1.00;1.00;1.00;1.00;1.00;1.00	Bacteria: 1.00	Cyanobacteria: 1.00	NA	Synechococcales: 1.00	Prochloraceae: 1.00	Prochlorococcus: 1.00	Prochlorococcus sp. HOT208_60m_813I02: 1.00
12-S07_NODE_1779_length_2008_cov_5.320533	unclassified (no hits to database)
12-S07_NODE_1783_length_2000_cov_167.301285	classified	2	2	1;131567;2;1783272;1798711;1117;1890424;1890426;1129;2626047	1.00;1.00;1.00;1.00;1.00;1.00;1.00;1.00;1.00;1.00	Bacteria: 1.00	Cyanobacteria: 1.00	NA	Synechococcales: 1.00	Synechococcaceae: 1.00	Synechococcus: 1.00	not classified
12-S07_NODE_1793_length_1991_cov_3.244318	classified	3	3	1;131567;2;1783272;1798711;1117;1890424;1890426;1129;2626047	1.00;1.00;1.00;1.00;1.00;1.00;0.59;0.59;0.59;0.59	Bacteria: 1.00	Cyanobacteria: 1.00	NA	Synechococcales: 0.59	Synechococcaceae: 0.59	Synechococcus: 0.59	not classified
12-S07_NODE_1797_length_1985_cov_7.052850	classified	3	1	1;131567;2;1783272;1798711;1117;1890424;1890426	1.00;1.00;1.00;1.00;1.00;1.00;1.00;1.00	Bacteria: 1.00	Cyanobacteria: 1.00	NA	Synechococcales: 1.00	Synechococcaceae: 1.00	not classified	not classified
12-S07_NODE_1798_length_1985_cov_4.465285	classified	2	2	1;131567;2;1783272;1798711;1117;1890424;1890426;1129;2626047;1801629	1.00;1.00;1.00;1.00;1.00;1.00;1.00;1.00;1.00;1.00;1.00	Bacteria: 1.00	Cyanobacteria: 1.00	NA	Synechococcales: 1.00	Synechococcaceae: 1.00	Synechococcus: 1.00	Synechococcus sp. MIT S9508: 1.00
12-S07_NODE_180_length_13069_cov_48.947518	classified	23	14	1;131567;2;1783272;1798711;1117;1890424;1890426;1129;2626047	1.00;1.00;1.00;0.79;0.79;0.79;0.79;0.68;0.68;0.68	Bacteria: 1.00	Cyanobacteria: 0.79	NA	Synechococcales: 0.79	Synechococcaceae: 0.68	Synechococcus: 0.68	not classified
12-S07_NODE_1810_length_1976_cov_3.181156	classified	2	1	1;131567;2;1783272;1798711;1117;1890424;1890426;1129;2626047	1.00;1.00;1.00;1.00;1.00;1.00;1.00;1.00;1.00;1.00	Bacteria: 1.00	Cyanobacteria: 1.00	NA	Synechococcales: 1.00	Synechococcaceae: 1.00	Synechococcus: 1.00	not classified
12-S07_NODE_1811_length_1975_cov_131.302083	classified	1	1	1;131567;2;1783272;1798711;1117	1.00;1.00;1.00;1.00;1.00;1.00	Bacteria: 1.00	Cyanobacteria: 1.00	not classified	not classified	not classified	not classified	not classified
12-S07_NODE_1816_length_1971_cov_2.763048	classified	3	3	1;131567;2;1783272;1798711;1117;1890424;1890426;1129;2626047	1.00;1.00;1.00;1.00;1.00;1.00;1.00;1.00;1.00;1.00	Bacteria: 1.00	Cyanobacteria: 1.00	NA	Synechococcales: 1.00	Synechococcaceae: 1.00	Synechococcus: 1.00	not classified
12-S07_NODE_1818_length_1969_cov_4.277952	classified	3	3	1;131567;2;1783272;1798711;1117;1890424;1890426;1129;2626047	1.00;1.00;1.00;1.00;1.00;1.00;1.00;1.00;1.00;1.00	Bacteria: 1.00	Cyanobacteria: 1.00	NA	Synechococcales: 1.00	Synechococcaceae: 1.00	Synechococcus: 1.00	not classified
12-S07_NODE_1822_length_1968_cov_2.048092	classified	4	2	1;131567;2;1783272;1798711;1117;1890424;1890426;1129;2626047	1.00;1.00;1.00;1.00;1.00;1.00;1.00;1.00;1.00;1.00	Bacteria: 1.00	Cyanobacteria: 1.00	NA	Synechococcales: 1.00	Synechococcaceae: 1.00	Synechococcus: 1.00	not classified
12-S07_NODE_1823_length_1965_cov_3.459686	classified	3	3	1;131567;2;1783272;1798711;1117;1890424;1890426;1129;2626047	1.00;1.00;1.00;1.00;1.00;1.00;0.81;0.81;0.81;0.81	Bacteria: 1.00	Cyanobacteria: 1.00	NA	Synechococcales: 0.81	Synechococcaceae: 0.81	Synechococcus: 0.81	not classified
12-S07_NODE_1824_length_1964_cov_6.774227	classified	3	2	1;131567;2;1783272;1798711;1117	1.00;1.00;1.00;1.00;1.00;1.00	Bacteria: 1.00	Cyanobacteria: 1.00	not classified	not classified	not classified	not classified	not classified
12-S07_NODE_1829_length_1960_cov_5.100262	classified	2	2	1;131567;2;1783272;1798711;1117;1890424;1890426;1129;2626047	1.00;1.00;1.00;1.00;1.00;1.00;1.00;1.00;1.00;1.00	Bacteria: 1.00	Cyanobacteria: 1.00	NA	Synechococcales: 1.00	Synechococcaceae: 1.00	Synechococcus: 1.00	not classified
12-S07_NODE_182_length_12993_cov_629.649405	classified	18	10	1;131567;2;1783272;1798711;1117;1890424;1890426;1129;2626047;585423	1.00;0.97;0.97;0.97;0.97;0.97;0.97;0.97;0.82;0.82;0.54	Bacteria: 0.97	Cyanobacteria: 0.97	NA	Synechococcales: 0.97	Synechococcaceae: 0.97	Synechococcus: 0.82	Synechococcus sp. KORDI-49: 0.54
12-S07_NODE_1831_length_1959_cov_30.443803	classified	4	2	1;131567;2;1783272;1798711;1117;1890424;1890426;1129;2626047	1.00;1.00;1.00;1.00;1.00;1.00;1.00;1.00;1.00;1.00	Bacteria: 1.00	Cyanobacteria: 1.00	NA	Synechococcales: 1.00	Synechococcaceae: 1.00	Synechococcus: 1.00	not classified
12-S07_NODE_1832_length_1958_cov_3.406201	classified	3	1	1;131567;2;1783272;1798711;1117	1.00;1.00;1.00;1.00;1.00;1.00	Bacteria: 1.00	Cyanobacteria: 1.00	not classified	not classified	not classified	not classified	not classified
12-S07_NODE_1834_length_1956_cov_3.719095	classified	5	5	1;131567;2;1783272;1798711;1117;1890424;1890426;1129;2626047	1.00;1.00;0.80;0.80;0.80;0.80;0.80;0.80;0.80;0.80	Bacteria: 0.80	Cyanobacteria: 0.80	NA	Synechococcales: 0.80	Synechococcaceae: 0.80	Synechococcus: 0.80	not classified
12-S07_NODE_1835_length_1954_cov_2.167983	classified	4	2	1;131567;2	1.00;1.00;1.00	Bacteria: 1.00	not classified	not classified	not classified	not classified	not classified	not classified
12-S07_NODE_1838_length_1949_cov_19.658395	classified	4	4	1;131567;2;1783272;1798711;1117;1890424;1890426;1129;2626047;368491	1.00;1.00;1.00;1.00;1.00;1.00;1.00;1.00;1.00;1.00;0.62	Bacteria: 1.00	Cyanobacteria: 1.00	NA	Synechococcales: 1.00	Synechococcaceae: 1.00	Synechococcus: 1.00	Synechococcus sp. UW86: 0.62
12-S07_NODE_1847_length_1939_cov_1.933652	unclassified (hits not found in taxnomy files)
12-S07_NODE_1850_length_1937_cov_428.639745	classified	1	1	1;131567;2;1783272;1798711;1117;1890424;1890426;1129;2626047	1.00;1.00;1.00;1.00;1.00;1.00;1.00;1.00;1.00;1.00	Bacteria: 1.00	Cyanobacteria: 1.00	NA	Synechococcales: 1.00	Synechococcaceae: 1.00	Synechococcus: 1.00	not classified
12-S07_NODE_1854_length_1933_cov_2.763326	classified	3	3	1;131567;2;1783272;1798711;1117;1890424;1890426;1129;2626047;221359	1.00;1.00;1.00;1.00;1.00;1.00;0.89;0.89;0.89;0.89;0.58	Bacteria: 1.00	Cyanobacteria: 1.00	NA	Synechococcales: 0.89	Synechococcaceae: 0.89	Synechococcus: 0.89	Synechococcus sp. RS9916: 0.58
12-S07_NODE_1855_length_1929_cov_410.587513	classified	2	2	1;131567;2;1783272;1798711;1117;1890424;1890426;1129;2626047;368503	1.00;1.00;1.00;1.00;1.00;1.00;1.00;1.00;1.00;1.00;1.00	Bacteria: 1.00	Cyanobacteria: 1.00	NA	Synechococcales: 1.00	Synechococcaceae: 1.00	Synechococcus: 1.00	Synechococcus sp. UW140: 1.00
12-S07_NODE_1858_length_1928_cov_3.580886	classified	2	2	1;131567;2;1783272;1798711;1117;1890424;1890426;1129;2626047	1.00;1.00;1.00;1.00;1.00;1.00;1.00;1.00;1.00;1.00	Bacteria: 1.00	Cyanobacteria: 1.00	NA	Synechococcales: 1.00	Synechococcaceae: 1.00	Synechococcus: 1.00	not classified
12-S07_NODE_1859_length_1927_cov_14.917735	unclassified (no hits to database)
12-S07_NODE_185_length_12772_cov_79.973107	classified	16	6	1;131567;2;1783272;1798711;1117	1.00;1.00;1.00;0.93;0.93;0.93	Bacteria: 1.00	Cyanobacteria: 0.93	not classified	not classified	not classified	not classified	not classified
12-S07_NODE_1860_length_1927_cov_3.498932	unclassified (hits not found in taxnomy files)
12-S07_NODE_1866_length_1921_cov_20.902361	unclassified (no hits to database)
12-S07_NODE_1869_length_1917_cov_26.917830	unclassified (hits not found in taxnomy files)
12-S07_NODE_1873_length_1915_cov_3.810753	classified	3	1	1;131567;2;1783272;1798711;1117	1.00;1.00;1.00;1.00;1.00;1.00	Bacteria: 1.00	Cyanobacteria: 1.00	not classified	not classified	not classified	not classified	not classified
12-S07_NODE_1875_length_1914_cov_3.530393	classified	6	6	1;131567;2;1783272;1798711;1117;1890424;1890426;1129;2626047	1.00;1.00;1.00;1.00;1.00;1.00;0.61;0.61;0.61;0.61	Bacteria: 1.00	Cyanobacteria: 1.00	NA	Synechococcales: 0.61	Synechococcaceae: 0.61	Synechococcus: 0.61	not classified
12-S07_NODE_1876_length_1912_cov_139.674206	classified	2	2	1;131567;2;1783272;1798711;1117;1890424;1890426;1129;2626047	1.00;1.00;1.00;1.00;1.00;1.00;1.00;1.00;1.00;1.00	Bacteria: 1.00	Cyanobacteria: 1.00	NA	Synechococcales: 1.00	Synechococcaceae: 1.00	Synechococcus: 1.00	not classified
12-S07_NODE_1879_length_1910_cov_2.243127	classified	3	3	1;131567;2;1783272;1798711;1117;1890424;1890426;1129;2626047;110662	1.00;1.00;1.00;1.00;1.00;1.00;1.00;0.70;0.70;0.70;0.60	Bacteria: 1.00	Cyanobacteria: 1.00	NA	Synechococcales: 1.00	Synechococcaceae: 0.70	Synechococcus: 0.70	Synechococcus sp. CC9605: 0.60
12-S07_NODE_1889_length_1895_cov_3.508696	classified	1	1	1;131567;2;1783272;1798711;1117;1890424;1890426;1129;2626047	1.00;1.00;1.00;1.00;1.00;1.00;1.00;1.00;1.00;1.00	Bacteria: 1.00	Cyanobacteria: 1.00	NA	Synechococcales: 1.00	Synechococcaceae: 1.00	Synechococcus: 1.00	not classified
12-S07_NODE_188_length_12599_cov_22.316645	classified	14	9	1;131567;2	1.00;1.00;0.70	Bacteria: 0.70	not classified	not classified	not classified	not classified	not classified	not classified
12-S07_NODE_1890_length_1893_cov_165.721436	classified	1	1	1;131567;2;1783272;1798711;1117;1890424;1890426;1129;2626047	1.00;1.00;1.00;1.00;1.00;1.00;1.00;1.00;1.00;1.00	Bacteria: 1.00	Cyanobacteria: 1.00	NA	Synechococcales: 1.00	Synechococcaceae: 1.00	Synechococcus: 1.00	not classified
12-S07_NODE_1892_length_1891_cov_10.930828	classified	4	4	1;131567;2;1783272;1798711;1117;1890424;1890426;1129;2626047;221359	1.00;1.00;1.00;0.92;0.92;0.92;0.92;0.92;0.92;0.92;0.92	Bacteria: 1.00	Cyanobacteria: 0.92	NA	Synechococcales: 0.92	Synechococcaceae: 0.92	Synechococcus: 0.92	Synechococcus sp. RS9916: 0.92
12-S07_NODE_1893_length_1890_cov_6.832698	classified	2	2	1;131567;2;1783272;1798711;1117;1890424;1890426;1129;2626047	1.00;1.00;1.00;1.00;1.00;1.00;0.90;0.90;0.90;0.90	Bacteria: 1.00	Cyanobacteria: 1.00	NA	Synechococcales: 0.90	Synechococcaceae: 0.90	Synechococcus: 0.90	not classified
12-S07_NODE_1896_length_1888_cov_3.236225	unclassified (hits not found in taxnomy files)
12-S07_NODE_1898_length_1885_cov_59.644809	classified	3	2	1;131567;2;1783272;1798711;1117;1890424;1890426;1129;2626047	1.00;1.00;1.00;1.00;1.00;1.00;1.00;1.00;1.00;1.00	Bacteria: 1.00	Cyanobacteria: 1.00	NA	Synechococcales: 1.00	Synechococcaceae: 1.00	Synechococcus: 1.00	not classified
12-S07_NODE_1899_length_1885_cov_33.098361	classified	3	3	1;131567;2;1783272;1798711;1117;1890424;1890426;1129;2626047;59931	1.00;1.00;1.00;1.00;1.00;1.00;1.00;1.00;1.00;1.00;0.67	Bacteria: 1.00	Cyanobacteria: 1.00	NA	Synechococcales: 1.00	Synechococcaceae: 1.00	Synechococcus: 1.00	Synechococcus sp. WH 7805: 0.67
12-S07_NODE_189_length_12586_cov_9.214189	classified	19	16	1;131567;2;1783272;1798711;1117;1890424;1890426;1129;2626047	1.00;1.00;1.00;0.97;0.97;0.97;0.89;0.89;0.89;0.89	Bacteria: 1.00	Cyanobacteria: 0.97	NA	Synechococcales: 0.89	Synechococcaceae: 0.89	Synechococcus: 0.89	not classified
12-S07_NODE_1903_length_1883_cov_2.510941	classified	3	3	1;131567;2;1783272;1798711;1117;1890424;1890426;1129;2626047;368495	1.00;1.00;1.00;1.00;1.00;1.00;1.00;1.00;1.00;1.00;0.60	Bacteria: 1.00	Cyanobacteria: 1.00	NA	Synechococcales: 1.00	Synechococcaceae: 1.00	Synechococcus: 1.00	Synechococcus sp. UW106: 0.60
12-S07_NODE_1912_length_1874_cov_338.697086	classified	3	2	1;131567;2;1783272;1798711;1117;1890424;1890426;1129;2626047	1.00;1.00;1.00;1.00;1.00;1.00;1.00;1.00;1.00;1.00	Bacteria: 1.00	Cyanobacteria: 1.00	NA	Synechococcales: 1.00	Synechococcaceae: 1.00	Synechococcus: 1.00	not classified
12-S07_NODE_1913_length_1874_cov_7.579989	classified	3	3	1;131567;2;1783272;1798711;1117;1890424;1890426	1.00;1.00;1.00;1.00;1.00;1.00;1.00;1.00	Bacteria: 1.00	Cyanobacteria: 1.00	NA	Synechococcales: 1.00	Synechococcaceae: 1.00	not classified	not classified
12-S07_NODE_1919_length_1871_cov_2.486784	classified	3	2	1;131567;2;1783272;1798711;1117;1890424;1890426;1129;2626047	1.00;1.00;1.00;1.00;1.00;1.00;1.00;1.00;1.00;1.00	Bacteria: 1.00	Cyanobacteria: 1.00	NA	Synechococcales: 1.00	Synechococcaceae: 1.00	Synechococcus: 1.00	not classified
12-S07_NODE_1920_length_1869_cov_6.602536	classified	2	1	1;131567;2;1783272;1798711;1117;1890424;1890426;1129;2626047;221359	1.00;1.00;1.00;1.00;1.00;1.00;1.00;1.00;1.00;1.00;1.00	Bacteria: 1.00	Cyanobacteria: 1.00	NA	Synechococcales: 1.00	Synechococcaceae: 1.00	Synechococcus: 1.00	Synechococcus sp. RS9916: 1.00
12-S07_NODE_1924_length_1865_cov_4.291160	classified	3	2	1;131567;2;1783272;1798711;1117;1890424;1890426;1129;2626047	1.00;1.00;1.00;1.00;1.00;1.00;1.00;1.00;1.00;1.00	Bacteria: 1.00	Cyanobacteria: 1.00	NA	Synechococcales: 1.00	Synechococcaceae: 1.00	Synechococcus: 1.00	not classified
12-S07_NODE_1929_length_1861_cov_2.799557	classified	3	2	1;131567;2;1783272;1798711;1117;1890424;1890426;1129;2626047	1.00;1.00;1.00;1.00;1.00;1.00;1.00;0.78;0.78;0.78	Bacteria: 1.00	Cyanobacteria: 1.00	NA	Synechococcales: 1.00	Synechococcaceae: 0.78	Synechococcus: 0.78	not classified
12-S07_NODE_193_length_12518_cov_8.539196	classified	15	12	1;131567;2;1783272;1798711;1117;1890424;1890426;1129;2626047	1.00;1.00;0.98;0.59;0.59;0.59;0.59;0.59;0.59;0.59	Bacteria: 0.98	Cyanobacteria: 0.59	NA	Synechococcales: 0.59	Synechococcaceae: 0.59	Synechococcus: 0.59	not classified
12-S07_NODE_1941_length_1845_cov_1371.983799	classified	3	3	1;131567;2;1783272;1798711;1117;1890424;1890426;1129;2626047	1.00;1.00;1.00;1.00;1.00;1.00;1.00;1.00;1.00;1.00	Bacteria: 1.00	Cyanobacteria: 1.00	NA	Synechococcales: 1.00	Synechococcaceae: 1.00	Synechococcus: 1.00	not classified
12-S07_NODE_1943_length_1845_cov_4.013966	classified	6	4	1;131567;2;1783272;1798711;1117;1890424;1890426;1129;2626047;166318	1.00;1.00;1.00;1.00;1.00;1.00;1.00;0.66;0.66;0.66;0.55	Bacteria: 1.00	Cyanobacteria: 1.00	NA	Synechococcales: 1.00	Synechococcaceae: 0.66	Synechococcus: 0.66	Synechococcus sp. WH 8016: 0.55
12-S07_NODE_1944_length_1843_cov_9.298098	classified	3	1	1;131567;2;1783272;1798711;1117	1.00;1.00;1.00;1.00;1.00;1.00	Bacteria: 1.00	Cyanobacteria: 1.00	not classified	not classified	not classified	not classified	not classified
12-S07_NODE_1949_length_1832_cov_2.684092	classified	5	5	1;131567;2;1783272;1798711;1117;1890424;1890426;1129;2626047	1.00;1.00;1.00;1.00;1.00;1.00;1.00;1.00;1.00;1.00	Bacteria: 1.00	Cyanobacteria: 1.00	NA	Synechococcales: 1.00	Synechococcaceae: 1.00	Synechococcus: 1.00	not classified
12-S07_NODE_1951_length_1832_cov_11.630838	classified	2	2	1;131567;2;1783272;1798711;1117;1890424;1890426;1129;2626047	1.00;1.00;1.00;1.00;1.00;1.00;1.00;1.00;1.00;1.00	Bacteria: 1.00	Cyanobacteria: 1.00	NA	Synechococcales: 1.00	Synechococcaceae: 1.00	Synechococcus: 1.00	not classified
12-S07_NODE_1952_length_1831_cov_3.880068	classified	2	1	1;131567;2;1783272;1798711;1117;1890424;1890426;1129;2626047	1.00;1.00;1.00;1.00;1.00;1.00;1.00;1.00;1.00;1.00	Bacteria: 1.00	Cyanobacteria: 1.00	NA	Synechococcales: 1.00	Synechococcaceae: 1.00	Synechococcus: 1.00	not classified
12-S07_NODE_1955_length_1829_cov_3.453213	classified	4	2	1;131567;2;1783272;1798711;1117;1890424;1890426;1129;2626047;368491	1.00;1.00;1.00;1.00;1.00;1.00;1.00;1.00;1.00;1.00;1.00	Bacteria: 1.00	Cyanobacteria: 1.00	NA	Synechococcales: 1.00	Synechococcaceae: 1.00	Synechococcus: 1.00	Synechococcus sp. UW86: 1.00
12-S07_NODE_1956_length_1828_cov_2.182177	classified	3	1	1;131567;2;1783272;1798711;1117;1890424;1890426;1129;2626047	1.00;1.00;1.00;1.00;1.00;1.00;1.00;1.00;1.00;1.00	Bacteria: 1.00	Cyanobacteria: 1.00	NA	Synechococcales: 1.00	Synechococcaceae: 1.00	Synechococcus: 1.00	not classified
12-S07_NODE_1960_length_1825_cov_9.307910	unclassified (hits not found in taxnomy files)
12-S07_NODE_1961_length_1824_cov_9.949124	classified	4	2	1;131567;2;1783272;1798711;1117;1890424;1890426;1129;2626047;368491	1.00;1.00;1.00;1.00;1.00;1.00;1.00;1.00;1.00;1.00;0.52	Bacteria: 1.00	Cyanobacteria: 1.00	NA	Synechococcales: 1.00	Synechococcaceae: 1.00	Synechococcus: 1.00	Synechococcus sp. UW86: 0.52
12-S07_NODE_1962_length_1823_cov_2.284341	classified	3	2	1;131567;2	1.00;1.00;1.00	Bacteria: 1.00	not classified	not classified	not classified	not classified	not classified	not classified
12-S07_NODE_1963_length_1822_cov_9.233164	classified	4	1	1;131567;2	1.00;1.00;1.00	Bacteria: 1.00	not classified	not classified	not classified	not classified	not classified	not classified
12-S07_NODE_1971_length_1814_cov_7.134736	classified	1	1	1;131567;2;1783272;1798711;1117;1890424;1890426;1129;2626047;166314	1.00;1.00;1.00;1.00;1.00;1.00;1.00;1.00;1.00;1.00;1.00	Bacteria: 1.00	Cyanobacteria: 1.00	NA	Synechococcales: 1.00	Synechococcaceae: 1.00	Synechococcus: 1.00	Synechococcus sp. WH 8109: 1.00
12-S07_NODE_1974_length_1810_cov_41.814815	classified	3	1	1;131567;2;1783272;1798711;1117;1890424;1890426;1129;2626047	1.00;1.00;1.00;1.00;1.00;1.00;1.00;1.00;1.00;1.00	Bacteria: 1.00	Cyanobacteria: 1.00	NA	Synechococcales: 1.00	Synechococcaceae: 1.00	Synechococcus: 1.00	not classified
12-S07_NODE_1977_length_1807_cov_635.910388	classified	2	1	1;131567;2;1783272;1798711;1117;1890424	1.00;1.00;1.00;1.00;1.00;1.00;1.00	Bacteria: 1.00	Cyanobacteria: 1.00	NA	Synechococcales: 1.00	not classified	not classified	not classified
12-S07_NODE_1978_length_1807_cov_12.646119	classified	4	3	1;131567;2;1783272;1798711;1117;1890424;1890426;1129;2626047	1.00;1.00;1.00;1.00;1.00;1.00;0.93;0.93;0.93;0.93	Bacteria: 1.00	Cyanobacteria: 1.00	NA	Synechococcales: 0.93	Synechococcaceae: 0.93	Synechococcus: 0.93	not classified
12-S07_NODE_197_length_12349_cov_49.477225	classified	12	5	1;131567;2;1783272;1798711;1117	1.00;1.00;1.00;1.00;1.00;1.00	Bacteria: 1.00	Cyanobacteria: 1.00	not classified	not classified	not classified	not classified	not classified
12-S07_NODE_1984_length_1803_cov_1.901030	classified	3	2	1;131567;2;1783272;1798711;1117;1890424;1890426;1129;2626047	1.00;1.00;1.00;1.00;0.86;0.86;0.86;0.86;0.86;0.86	Bacteria: 1.00	Cyanobacteria: 0.86	NA	Synechococcales: 0.86	Synechococcaceae: 0.86	Synechococcus: 0.86	not classified
12-S07_NODE_1985_length_1804_cov_1.917001	classified	4	2	1;131567;2	1.00;1.00;1.00	Bacteria: 1.00	not classified	not classified	not classified	not classified	not classified	not classified
12-S07_NODE_1986_length_1799_cov_10.905963	classified	2	2	1;131567;2;1783272;1798711;1117;1890424;1890426;1129;2626047;368491	1.00;1.00;1.00;1.00;1.00;1.00;1.00;1.00;1.00;1.00;0.83	Bacteria: 1.00	Cyanobacteria: 1.00	NA	Synechococcales: 1.00	Synechococcaceae: 1.00	Synechococcus: 1.00	Synechococcus sp. UW86: 0.83
12-S07_NODE_1989_length_1798_cov_11.969019	classified	3	1	1;131567;2	1.00;1.00;1.00	Bacteria: 1.00	not classified	not classified	not classified	not classified	not classified	not classified
12-S07_NODE_198_length_12311_cov_7.034514	classified	17	7	1;131567;2	1.00;1.00;1.00	Bacteria: 1.00	not classified	not classified	not classified	not classified	not classified	not classified
12-S07_NODE_1990_length_1798_cov_9.229489	classified	3	2	1;131567;2	1.00;1.00;1.00	Bacteria: 1.00	not classified	not classified	not classified	not classified	not classified	not classified
12-S07_NODE_1991_length_1796_cov_36.101091	classified	1	1	1;131567;2;1224	1.00;1.00;1.00;1.00	Bacteria: 1.00	Proteobacteria: 1.00	not classified	not classified	not classified	not classified	not classified
12-S07_NODE_1992_length_1796_cov_13.778288	classified	3	1	1;131567;2;1783272;1798711;1117;1890424;1890426;1129;2626047;368503	1.00;1.00;1.00;1.00;1.00;1.00;1.00;1.00;1.00;1.00;1.00	Bacteria: 1.00	Cyanobacteria: 1.00	NA	Synechococcales: 1.00	Synechococcaceae: 1.00	Synechococcus: 1.00	Synechococcus sp. UW140: 1.00
12-S07_NODE_1999_length_1788_cov_4.014426	classified	1	1	1;131567;2;1783272;1798711;1117;1890424;1890426;1129;2626047	1.00;1.00;1.00;1.00;1.00;1.00;1.00;1.00;1.00;1.00	Bacteria: 1.00	Cyanobacteria: 1.00	NA	Synechococcales: 1.00	Synechococcaceae: 1.00	Synechococcus: 1.00	not classified
12-S07_NODE_2001_length_1787_cov_19.109700	classified	2	2	1;131567;2	1.00;1.00;1.00	Bacteria: 1.00	not classified	not classified	not classified	not classified	not classified	not classified
12-S07_NODE_2006_length_1784_cov_5.811452	classified	2	2	1;131567;2;1783272;1798711;1117;1890424;1890426;1129;2626047	1.00;1.00;1.00;1.00;1.00;1.00;1.00;1.00;1.00;1.00	Bacteria: 1.00	Cyanobacteria: 1.00	NA	Synechococcales: 1.00	Synechococcaceae: 1.00	Synechococcus: 1.00	not classified
12-S07_NODE_2010_length_1782_cov_3.278518	classified	2	2	1;131567;2;1783272;1798711;1117;1890424;1890426;1129;2626047;1801629	1.00;1.00;1.00;1.00;1.00;1.00;1.00;1.00;1.00;1.00;0.61	Bacteria: 1.00	Cyanobacteria: 1.00	NA	Synechococcales: 1.00	Synechococcaceae: 1.00	Synechococcus: 1.00	Synechococcus sp. MIT S9508: 0.61
12-S07_NODE_2011_length_1782_cov_2.440649	classified	4	4	1;131567;2;1783272;1798711;1117;1890424;1890426;1129;2626047	1.00;1.00;1.00;1.00;1.00;1.00;0.77;0.77;0.77;0.77	Bacteria: 1.00	Cyanobacteria: 1.00	NA	Synechococcales: 0.77	Synechococcaceae: 0.77	Synechococcus: 0.77	not classified
12-S07_NODE_2012_length_1781_cov_22.443801	classified	1	1	1;131567;2;1783272;1798711;1117;1890424;1890426;1129;2626047;316279	1.00;1.00;1.00;1.00;1.00;1.00;1.00;1.00;1.00;1.00;1.00	Bacteria: 1.00	Cyanobacteria: 1.00	NA	Synechococcales: 1.00	Synechococcaceae: 1.00	Synechococcus: 1.00	Synechococcus sp. CC9902: 1.00
12-S07_NODE_2013_length_1772_cov_6.236385	unclassified (hits not found in taxnomy files)
12-S07_NODE_2015_length_1780_cov_273.111304	classified	3	2	1;131567;2;1783272;1798711;1117;1890424;1890426;1129;2626047;1986597	1.00;1.00;1.00;0.57;0.57;0.57;0.57;0.57;0.57;0.57;0.57	Bacteria: 1.00	Cyanobacteria: 0.57	NA	Synechococcales: 0.57	Synechococcaceae: 0.57	Synechococcus: 0.57	Synechococcus sp. TMED20: 0.57
12-S07_NODE_2021_length_1775_cov_233.150581	unclassified (hits not found in taxnomy files)
12-S07_NODE_2022_length_1775_cov_33.558140	unclassified (hits not found in taxnomy files)
12-S07_NODE_2026_length_1772_cov_3.720443	classified	2	2	1;131567;2;1783272;1798711;1117;1890424;1890426;1129;2626047	1.00;1.00;1.00;0.71;0.71;0.71;0.71;0.71;0.71;0.71	Bacteria: 1.00	Cyanobacteria: 0.71	NA	Synechococcales: 0.71	Synechococcaceae: 0.71	Synechococcus: 0.71	not classified
12-S07_NODE_2027_length_1772_cov_3.490973	classified	2	2	1;131567;2;1783272;1798711;1117;1890424;1890426;1129;2626047	1.00;1.00;1.00;1.00;1.00;1.00;1.00;1.00;1.00;1.00	Bacteria: 1.00	Cyanobacteria: 1.00	NA	Synechococcales: 1.00	Synechococcaceae: 1.00	Synechococcus: 1.00	not classified
12-S07_NODE_2029_length_1770_cov_7.370262	classified	1	1	1;131567;2;1783272;1798711;1117;1890424;1890426;1129;2626047;59932	1.00;1.00;1.00;1.00;1.00;1.00;1.00;1.00;1.00;1.00;1.00	Bacteria: 1.00	Cyanobacteria: 1.00	NA	Synechococcales: 1.00	Synechococcaceae: 1.00	Synechococcus: 1.00	Synechococcus sp. WH 8101: 1.00
12-S07_NODE_202_length_12215_cov_389.514145	classified	11	6	1;131567;2;1783272;1798711;1117	1.00;1.00;1.00;1.00;1.00;1.00	Bacteria: 1.00	Cyanobacteria: 1.00	not classified	not classified	not classified	not classified	not classified
12-S07_NODE_2034_length_1765_cov_16.536842	classified	4	4	1;131567;2;1783272;1798711;1117;1890424;1890426;1129;2626047	1.00;1.00;1.00;1.00;1.00;1.00;0.57;0.57;0.57;0.57	Bacteria: 1.00	Cyanobacteria: 1.00	NA	Synechococcales: 0.57	Synechococcaceae: 0.57	Synechococcus: 0.57	not classified
12-S07_NODE_2037_length_1764_cov_6.430661	unclassified (hits not found in taxnomy files)
12-S07_NODE_2038_length_1763_cov_18.744731	classified	2	2	1;131567;2;1783272;1798711;1117;1890424;1890426;1129;2626047	1.00;1.00;1.00;1.00;1.00;1.00;1.00;1.00;1.00;1.00	Bacteria: 1.00	Cyanobacteria: 1.00	NA	Synechococcales: 1.00	Synechococcaceae: 1.00	Synechococcus: 1.00	not classified
12-S07_NODE_2039_length_1763_cov_6.834895	classified	2	2	1;131567;2;1783272;1798711;1117;1890424;1890426;1129;2626047	1.00;1.00;1.00;0.61;0.61;0.61;0.61;0.61;0.61;0.61	Bacteria: 1.00	Cyanobacteria: 0.61	NA	Synechococcales: 0.61	Synechococcaceae: 0.61	Synechococcus: 0.61	not classified
12-S07_NODE_2041_length_1761_cov_18.890387	classified	2	2	1;131567;2;1783272;1798711;1117;1890424;1890426;1129;2626047	1.00;1.00;1.00;1.00;1.00;1.00;1.00;1.00;1.00;1.00	Bacteria: 1.00	Cyanobacteria: 1.00	NA	Synechococcales: 1.00	Synechococcaceae: 1.00	Synechococcus: 1.00	not classified
12-S07_NODE_2045_length_1760_cov_17.455132	classified	2	2	1;131567;2;1783272;1798711;1117;1890424;1890426;1129;2626047;2575516	1.00;1.00;1.00;1.00;1.00;1.00;1.00;1.00;1.00;1.00;1.00	Bacteria: 1.00	Cyanobacteria: 1.00	NA	Synechococcales: 1.00	Synechococcaceae: 1.00	Synechococcus: 1.00	Synechococcus sp. UW179B: 1.00
12-S07_NODE_2046_length_1758_cov_3.007046	unclassified (hits not found in taxnomy files)
12-S07_NODE_2047_length_1758_cov_2.123899	classified	1	1	1;131567;2;1783272;1798711;1117;1890424;1890426;1129;2626047;2575516	1.00;1.00;1.00;1.00;1.00;1.00;1.00;1.00;1.00;1.00;1.00	Bacteria: 1.00	Cyanobacteria: 1.00	NA	Synechococcales: 1.00	Synechococcaceae: 1.00	Synechococcus: 1.00	Synechococcus sp. UW179B: 1.00
12-S07_NODE_204_length_12187_cov_237.839021	classified	13	8	1;131567;2;1783272;1798711;1117;1890424;1890426;1129;2626047	1.00;1.00;1.00;0.57;0.57;0.57;0.57;0.57;0.57;0.57	Bacteria: 1.00	Cyanobacteria: 0.57	NA	Synechococcales: 0.57	Synechococcaceae: 0.57	Synechococcus: 0.57	not classified
12-S07_NODE_2060_length_1746_cov_7140.738616	classified	2	1	1;131567;2;1783272;1798711;1117;1890424;1890426;1129;2626047	1.00;1.00;1.00;1.00;1.00;1.00;1.00;1.00;1.00;1.00	Bacteria: 1.00	Cyanobacteria: 1.00	NA	Synechococcales: 1.00	Synechococcaceae: 1.00	Synechococcus: 1.00	not classified
12-S07_NODE_2062_length_1746_cov_3.609698	classified	2	2	1;131567;2;1783272;1798711;1117;1890424;1890426;1129;2626047	1.00;1.00;1.00;1.00;1.00;1.00;1.00;1.00;0.53;0.53	Bacteria: 1.00	Cyanobacteria: 1.00	NA	Synechococcales: 1.00	Synechococcaceae: 1.00	Synechococcus: 0.53	not classified
12-S07_NODE_2069_length_1740_cov_4.234421	classified	3	1	1;131567;2	1.00;1.00;1.00	Bacteria: 1.00	not classified	not classified	not classified	not classified	not classified	not classified
12-S07_NODE_2070_length_1739_cov_25.548100	unclassified (no hits to database)
12-S07_NODE_2086_length_1729_cov_4.024492	unclassified (hits not found in taxnomy files)
12-S07_NODE_2090_length_1725_cov_4.655689	unclassified (hits not found in taxnomy files)
12-S07_NODE_2091_length_1724_cov_486.369083	classified	1	1	1;131567;2;1783272;1798711;1117;1890424;1890426;1129;2626047	1.00;1.00;1.00;1.00;1.00;1.00;1.00;1.00;1.00;1.00	Bacteria: 1.00	Cyanobacteria: 1.00	NA	Synechococcales: 1.00	Synechococcaceae: 1.00	Synechococcus: 1.00	not classified
12-S07_NODE_2092_length_1724_cov_3.418214	classified	2	2	1;131567;2;1783272;1798711;1117;1890424;1890426;1129;2626047	1.00;1.00;1.00;0.58;0.58;0.58;0.58;0.58;0.58;0.58	Bacteria: 1.00	Cyanobacteria: 0.58	NA	Synechococcales: 0.58	Synechococcaceae: 0.58	Synechococcus: 0.58	not classified
12-S07_NODE_2094_length_1722_cov_4.839232	classified	3	2	1;131567;2;1783272;1798711;1117;1890424;1890426;1129;2626047	1.00;1.00;1.00;0.67;0.67;0.67;0.67;0.67;0.67;0.67	Bacteria: 1.00	Cyanobacteria: 0.67	NA	Synechococcales: 0.67	Synechococcaceae: 0.67	Synechococcus: 0.67	not classified
12-S07_NODE_2102_length_1713_cov_12.919180	classified	2	2	1;131567;2;1783272;1798711;1117;1890424;1890426;1129;2626047	1.00;1.00;1.00;1.00;1.00;1.00;1.00;1.00;1.00;1.00	Bacteria: 1.00	Cyanobacteria: 1.00	NA	Synechococcales: 1.00	Synechococcaceae: 1.00	Synechococcus: 1.00	not classified
12-S07_NODE_2104_length_1713_cov_2.031966	classified	4	1	1;131567;2;1783272;1798711;1117;1890424;1890426;1129;2626047;585423	1.00;1.00;1.00;1.00;1.00;1.00;1.00;1.00;1.00;1.00;1.00	Bacteria: 1.00	Cyanobacteria: 1.00	NA	Synechococcales: 1.00	Synechococcaceae: 1.00	Synechococcus: 1.00	Synechococcus sp. KORDI-49: 1.00
12-S07_NODE_2108_length_1710_cov_2.506949	classified	3	3	1;131567;2;1783272;1798711;1117;1890424;1890426;1129;2626047;221359	1.00;1.00;1.00;1.00;1.00;1.00;0.85;0.85;0.85;0.85;0.85	Bacteria: 1.00	Cyanobacteria: 1.00	NA	Synechococcales: 0.85	Synechococcaceae: 0.85	Synechococcus: 0.85	Synechococcus sp. RS9916: 0.85
12-S07_NODE_2109_length_1709_cov_33.051995	classified	1	1	1;131567;2	1.00;1.00;1.00	Bacteria: 1.00	not classified	not classified	not classified	not classified	not classified	not classified
12-S07_NODE_2115_length_1705_cov_2.581212	classified	2	2	1;131567;2;1783272;1798711;1117;1890424;1890426;1129;2626047	1.00;1.00;1.00;1.00;1.00;1.00;1.00;1.00;1.00;1.00	Bacteria: 1.00	Cyanobacteria: 1.00	NA	Synechococcales: 1.00	Synechococcaceae: 1.00	Synechococcus: 1.00	not classified
12-S07_NODE_2120_length_1701_cov_7.626974	classified	4	2	1;131567;2;1783272;1798711;1117	1.00;1.00;1.00;1.00;1.00;1.00	Bacteria: 1.00	Cyanobacteria: 1.00	not classified	not classified	not classified	not classified	not classified
12-S07_NODE_2123_length_1698_cov_832.789410	classified	2	2	1;131567;2;1783272;1798711;1117;1890424;1890426;1129;2626047	1.00;1.00;1.00;1.00;1.00;1.00;1.00;1.00;1.00;1.00	Bacteria: 1.00	Cyanobacteria: 1.00	NA	Synechococcales: 1.00	Synechococcaceae: 1.00	Synechococcus: 1.00	not classified
12-S07_NODE_2126_length_1697_cov_16.019488	classified	4	1	1;131567;2;1783272;1798711;1117;1890424;1890426;1129;2626047;110662	1.00;1.00;1.00;1.00;1.00;1.00;1.00;1.00;1.00;1.00;1.00	Bacteria: 1.00	Cyanobacteria: 1.00	NA	Synechococcales: 1.00	Synechococcaceae: 1.00	Synechococcus: 1.00	Synechococcus sp. CC9605: 1.00
12-S07_NODE_2129_length_1696_cov_157.076782	classified	1	1	1;131567;2;1783272;1798711;1117;1890424;1890426;1129;2626047;2518986	1.00;1.00;1.00;1.00;1.00;1.00;1.00;1.00;1.00;1.00;1.00	Bacteria: 1.00	Cyanobacteria: 1.00	NA	Synechococcales: 1.00	Synechococcaceae: 1.00	Synechococcus: 1.00	Synechococcus sp. MED-G133: 1.00
12-S07_NODE_2131_length_1694_cov_7.153142	unclassified (hits not found in taxnomy files)
12-S07_NODE_2138_length_1688_cov_11.985303	classified	2	2	1;131567;2;1783272;1798711;1117;1890424;1890426;1129;2626047	1.00;1.00;1.00;1.00;1.00;1.00;1.00;1.00;1.00;1.00	Bacteria: 1.00	Cyanobacteria: 1.00	NA	Synechococcales: 1.00	Synechococcaceae: 1.00	Synechococcus: 1.00	not classified
12-S07_NODE_2140_length_1688_cov_3.988977	classified	2	2	1;131567;2;1783272;1798711;1117;1890424;1890426;1129;2626047	1.00;1.00;1.00;1.00;1.00;1.00;1.00;1.00;1.00;1.00	Bacteria: 1.00	Cyanobacteria: 1.00	NA	Synechococcales: 1.00	Synechococcaceae: 1.00	Synechococcus: 1.00	not classified
12-S07_NODE_2147_length_1682_cov_15.559312	unclassified (hits not found in taxnomy files)
12-S07_NODE_2153_length_1678_cov_28.162046	unclassified (hits not found in taxnomy files)
12-S07_NODE_2157_length_1675_cov_2.388889	classified	2	2	1;131567;2;1783272;1798711;1117;1890424;1890426;1129;2626047	1.00;1.00;1.00;1.00;1.00;1.00;0.59;0.59;0.59;0.59	Bacteria: 1.00	Cyanobacteria: 1.00	NA	Synechococcales: 0.59	Synechococcaceae: 0.59	Synechococcus: 0.59	not classified
12-S07_NODE_2160_length_1673_cov_29.280593	classified	3	2	1;131567;2;1783272;1798711;1117;1890424;1890426;1129;2626047;221359	1.00;1.00;1.00;1.00;1.00;1.00;1.00;1.00;1.00;1.00;0.58	Bacteria: 1.00	Cyanobacteria: 1.00	NA	Synechococcales: 1.00	Synechococcaceae: 1.00	Synechococcus: 1.00	Synechococcus sp. RS9916: 0.58
12-S07_NODE_2166_length_1669_cov_10.355638	classified	2	2	1;131567;2;1783272;1798711;1117;1890424;1890426;1129;2626047	1.00;1.00;1.00;1.00;1.00;1.00;1.00;1.00;1.00;1.00	Bacteria: 1.00	Cyanobacteria: 1.00	NA	Synechococcales: 1.00	Synechococcaceae: 1.00	Synechococcus: 1.00	not classified
12-S07_NODE_2175_length_1662_cov_2.981954	classified	3	3	1;131567;2;1783272;1798711;1117;1890424;1890426;1129;2626047	1.00;1.00;1.00;1.00;1.00;1.00;1.00;1.00;1.00;1.00	Bacteria: 1.00	Cyanobacteria: 1.00	NA	Synechococcales: 1.00	Synechococcaceae: 1.00	Synechococcus: 1.00	not classified
12-S07_NODE_2176_length_1662_cov_2.114499	classified	4	3	1;131567;2;1783272;1798711;1117;1890424;1890426;1129;2626047;221359	1.00;1.00;1.00;1.00;1.00;1.00;1.00;1.00;1.00;1.00;0.56	Bacteria: 1.00	Cyanobacteria: 1.00	NA	Synechococcales: 1.00	Synechococcaceae: 1.00	Synechococcus: 1.00	Synechococcus sp. RS9916: 0.56
12-S07_NODE_2177_length_1661_cov_65.623910	classified	3	3	1;131567;2;1783272;1798711;1117;1890424;1890426;1129;2626047	1.00;1.00;1.00;1.00;1.00;1.00;0.52;0.52;0.52;0.52	Bacteria: 1.00	Cyanobacteria: 1.00	NA	Synechococcales: 0.52	Synechococcaceae: 0.52	Synechococcus: 0.52	not classified
12-S07_NODE_2181_length_1657_cov_4.440699	classified	4	1	1;131567;2	1.00;1.00;1.00	Bacteria: 1.00	not classified	not classified	not classified	not classified	not classified	not classified
12-S07_NODE_2185_length_1652_cov_94.533500	unclassified (no hits to database)
12-S07_NODE_2186_length_1651_cov_3.302005	unclassified (hits not found in taxnomy files)
12-S07_NODE_2193_length_1648_cov_61.861268	unclassified (no hits to database)
12-S07_NODE_2194_length_1648_cov_37.174513	classified	2	1	1;131567;2;1783272;1798711;1117;1890424;1890426;1129;2626047	1.00;1.00;1.00;1.00;1.00;1.00;1.00;1.00;1.00;1.00	Bacteria: 1.00	Cyanobacteria: 1.00	NA	Synechococcales: 1.00	Synechococcaceae: 1.00	Synechococcus: 1.00	not classified
12-S07_NODE_2196_length_1647_cov_11.736181	unclassified (hits not found in taxnomy files)
12-S07_NODE_2202_length_1644_cov_11.108244	classified	3	1	1;131567;2	1.00;1.00;1.00	Bacteria: 1.00	not classified	not classified	not classified	not classified	not classified	not classified
12-S07_NODE_2207_length_1642_cov_4.107120	classified	3	3	1;131567;2;1783272;1798711;1117;1890424;1890426;1129;2626047	1.00;1.00;1.00;1.00;1.00;1.00;1.00;1.00;1.00;1.00	Bacteria: 1.00	Cyanobacteria: 1.00	NA	Synechococcales: 1.00	Synechococcaceae: 1.00	Synechococcus: 1.00	not classified
12-S07_NODE_2210_length_1640_cov_4.064984	classified	2	2	1;131567;2;1783272;1798711;1117;1890424;1890426;1129;2626047	1.00;1.00;1.00;1.00;1.00;1.00;1.00;1.00;1.00;1.00	Bacteria: 1.00	Cyanobacteria: 1.00	NA	Synechococcales: 1.00	Synechococcaceae: 1.00	Synechococcus: 1.00	not classified
12-S07_NODE_2214_length_1636_cov_6.645161	classified	3	1	1;131567;2;1783272;1798711;1117;1890424;1890426;1129;2626047	1.00;1.00;1.00;1.00;1.00;1.00;1.00;1.00;1.00;1.00	Bacteria: 1.00	Cyanobacteria: 1.00	NA	Synechococcales: 1.00	Synechococcaceae: 1.00	Synechococcus: 1.00	not classified
12-S07_NODE_2215_length_1636_cov_3.163188	classified	3	2	1;131567;2;1783272;1798711;1117;1890424;1890426;1129;2626047	1.00;1.00;1.00;1.00;1.00;1.00;1.00;1.00;1.00;1.00	Bacteria: 1.00	Cyanobacteria: 1.00	NA	Synechococcales: 1.00	Synechococcaceae: 1.00	Synechococcus: 1.00	not classified
12-S07_NODE_2221_length_1629_cov_2.964422	classified	3	3	1;131567;2;1783272;1798711;1117;1890424;1890426;1129;2626047	1.00;1.00;1.00;1.00;1.00;1.00;1.00;1.00;1.00;1.00	Bacteria: 1.00	Cyanobacteria: 1.00	NA	Synechococcales: 1.00	Synechococcaceae: 1.00	Synechococcus: 1.00	not classified
12-S07_NODE_2222_length_1629_cov_2.451080	classified	2	1	1;131567;2	1.00;1.00;1.00	Bacteria: 1.00	not classified	not classified	not classified	not classified	not classified	not classified
12-S07_NODE_2228_length_1627_cov_2.552163	unclassified (hits not found in taxnomy files)
12-S07_NODE_2234_length_1622_cov_34.305680	classified	3	1	1;131567;2;1783272;1798711;1117	1.00;1.00;1.00;1.00;1.00;1.00	Bacteria: 1.00	Cyanobacteria: 1.00	not classified	not classified	not classified	not classified	not classified
12-S07_NODE_2235_length_1621_cov_186.627714	classified	4	2	1;131567;2;1783272;1798711;1117;1890424;1890426;1129;2626047	1.00;1.00;1.00;1.00;1.00;1.00;1.00;1.00;1.00;1.00	Bacteria: 1.00	Cyanobacteria: 1.00	NA	Synechococcales: 1.00	Synechococcaceae: 1.00	Synechococcus: 1.00	not classified
12-S07_NODE_2236_length_1621_cov_4.378672	classified	1	1	1;131567;2;1783272;1798711;1117;1890424;1890426;1129;2626047;585423	1.00;1.00;1.00;1.00;1.00;1.00;1.00;1.00;1.00;1.00;1.00	Bacteria: 1.00	Cyanobacteria: 1.00	NA	Synechococcales: 1.00	Synechococcaceae: 1.00	Synechococcus: 1.00	Synechococcus sp. KORDI-49: 1.00
12-S07_NODE_2237_length_1621_cov_2.194764	classified	3	3	1;131567;2;1783272;1798711;1117;1890424;1890426;1129;2626047	1.00;1.00;1.00;1.00;1.00;1.00;0.70;0.70;0.70;0.70	Bacteria: 1.00	Cyanobacteria: 1.00	NA	Synechococcales: 0.70	Synechococcaceae: 0.70	Synechococcus: 0.70	not classified
12-S07_NODE_223_length_11748_cov_164.283845	classified	13	6	1;131567;2	1.00;1.00;0.93	Bacteria: 0.93	not classified	not classified	not classified	not classified	not classified	not classified
12-S07_NODE_2240_length_1618_cov_3.273832	classified	2	2	1;131567;2;1783272;1798711;1117;1890424;1890426;1129;2626047	1.00;1.00;1.00;1.00;1.00;1.00;1.00;1.00;1.00;1.00	Bacteria: 1.00	Cyanobacteria: 1.00	NA	Synechococcales: 1.00	Synechococcaceae: 1.00	Synechococcus: 1.00	not classified
12-S07_NODE_2242_length_1616_cov_2.640615	unclassified (hits not found in taxnomy files)
12-S07_NODE_2245_length_1615_cov_3.290385	classified	2	1	1;131567;2;1783272;1798711;1117;1890424;1890426;1129;2626047;1280380	1.00;1.00;1.00;1.00;1.00;1.00;1.00;1.00;1.00;1.00;1.00	Bacteria: 1.00	Cyanobacteria: 1.00	NA	Synechococcales: 1.00	Synechococcaceae: 1.00	Synechococcus: 1.00	Synechococcus sp. KORDI-100: 1.00
12-S07_NODE_2247_length_1612_cov_2.407193	classified	2	2	1;131567;2;1783272;1798711;1117;1890424;1890426;1129;2626047	1.00;1.00;1.00;1.00;1.00;1.00;1.00;1.00;1.00;1.00	Bacteria: 1.00	Cyanobacteria: 1.00	NA	Synechococcales: 1.00	Synechococcaceae: 1.00	Synechococcus: 1.00	not classified
12-S07_NODE_224_length_11730_cov_15.047533	classified	13	13	1;131567;2;1783272;1798711;1117;1890424;1890426;1129;2626047	1.00;1.00;1.00;0.93;0.93;0.93;0.65;0.65;0.65;0.65	Bacteria: 1.00	Cyanobacteria: 0.93	NA	Synechococcales: 0.65	Synechococcaceae: 0.65	Synechococcus: 0.65	not classified
12-S07_NODE_2250_length_1609_cov_2.783140	classified	4	2	1;131567;2;1783272;1798711;1117;1890424;1890426;1129;2626047	1.00;1.00;1.00;1.00;1.00;1.00;1.00;1.00;1.00;1.00	Bacteria: 1.00	Cyanobacteria: 1.00	NA	Synechococcales: 1.00	Synechococcaceae: 1.00	Synechococcus: 1.00	not classified
12-S07_NODE_2252_length_1608_cov_12.109466	unclassified (hits not found in taxnomy files)
12-S07_NODE_2257_length_1606_cov_13.623469	classified	2	2	1;131567;2;1783272;1798711;1117;1890424;1890426;1129;2626047	1.00;1.00;1.00;0.78;0.78;0.78;0.78;0.78;0.78;0.78	Bacteria: 1.00	Cyanobacteria: 0.78	NA	Synechococcales: 0.78	Synechococcaceae: 0.78	Synechococcus: 0.78	not classified
12-S07_NODE_2259_length_1604_cov_183.374435	classified	3	1	1;131567	1.00;1.00	not classified	not classified	not classified	not classified	not classified	not classified	not classified
12-S07_NODE_2264_length_1598_cov_9.075178	classified	1	1	1;131567;2;1783272;1798711;1117;1890424;1890426;1129;2626047	1.00;1.00;1.00;1.00;1.00;1.00;1.00;1.00;1.00;1.00	Bacteria: 1.00	Cyanobacteria: 1.00	NA	Synechococcales: 1.00	Synechococcaceae: 1.00	Synechococcus: 1.00	not classified
12-S07_NODE_2265_length_1595_cov_5.349351	unclassified (no hits to database)
12-S07_NODE_2271_length_1593_cov_5.533160	classified	1	1	1;131567;2;1783272;1798711;1117;1890424;1890426;1129;2626047	1.00;1.00;1.00;1.00;1.00;1.00;1.00;1.00;1.00;1.00	Bacteria: 1.00	Cyanobacteria: 1.00	NA	Synechococcales: 1.00	Synechococcaceae: 1.00	Synechococcus: 1.00	not classified
12-S07_NODE_2272_length_1593_cov_3.589077	classified	2	2	1;131567;2;1783272;1798711;1117;1890424;1890426;1129;2626047	1.00;1.00;1.00;1.00;1.00;1.00;1.00;1.00;1.00;1.00	Bacteria: 1.00	Cyanobacteria: 1.00	NA	Synechococcales: 1.00	Synechococcaceae: 1.00	Synechococcus: 1.00	not classified
12-S07_NODE_2275_length_1592_cov_2.127521	classified	4	4	1;131567;2;1783272;1798711;1117;1890424;1890426;1129;2626047	1.00;1.00;1.00;0.58;0.58;0.58;0.58;0.58;0.58;0.58	Bacteria: 1.00	Cyanobacteria: 0.58	NA	Synechococcales: 0.58	Synechococcaceae: 0.58	Synechococcus: 0.58	not classified
12-S07_NODE_2282_length_1586_cov_33.058132	unclassified (hits not found in taxnomy files)
12-S07_NODE_2283_length_1586_cov_8.180274	classified	1	1	1;131567;2;1783272;1798711;1117;1890424;1890426;1129;2626047	1.00;1.00;1.00;1.00;1.00;1.00;1.00;1.00;1.00;1.00	Bacteria: 1.00	Cyanobacteria: 1.00	NA	Synechococcales: 1.00	Synechococcaceae: 1.00	Synechococcus: 1.00	not classified
12-S07_NODE_2285_length_1583_cov_3.539921	unclassified (hits not found in taxnomy files)
12-S07_NODE_2286_length_1583_cov_2.679319	classified	3	3	1;131567;2;1783272;1798711;1117;1890424;1890426;1129;2626047	1.00;1.00;1.00;1.00;1.00;1.00;0.70;0.70;0.70;0.70	Bacteria: 1.00	Cyanobacteria: 1.00	NA	Synechococcales: 0.70	Synechococcaceae: 0.70	Synechococcus: 0.70	not classified
12-S07_NODE_228_length_11517_cov_10.024778	classified	14	13	1;131567;2;1783272;1798711;1117;1890424;1890426;1129;2626047	1.00;1.00;0.88;0.88;0.88;0.88;0.88;0.88;0.88;0.88	Bacteria: 0.88	Cyanobacteria: 0.88	NA	Synechococcales: 0.88	Synechococcaceae: 0.88	Synechococcus: 0.88	not classified
12-S07_NODE_2292_length_1578_cov_64.562705	unclassified (hits not found in taxnomy files)
12-S07_NODE_2305_length_1570_cov_2.880528	classified	1	1	1;131567;2;1783272;1798711;1117;1890424;1890426;1129;2626047;110663	1.00;1.00;1.00;1.00;1.00;1.00;1.00;1.00;1.00;1.00;1.00	Bacteria: 1.00	Cyanobacteria: 1.00	NA	Synechococcales: 1.00	Synechococcaceae: 1.00	Synechococcus: 1.00	Synechococcus sp. CC9616: 1.00
12-S07_NODE_2306_length_1569_cov_3.639366	classified	2	2	1;131567;2;1783272;1798711;1117;1890424;1890426;1129;2626047	1.00;1.00;1.00;1.00;1.00;1.00;1.00;1.00;1.00;1.00	Bacteria: 1.00	Cyanobacteria: 1.00	NA	Synechococcales: 1.00	Synechococcaceae: 1.00	Synechococcus: 1.00	not classified
12-S07_NODE_2308_length_1568_cov_168.089888	classified	3	3	1;131567;2;1783272;1798711;1117;1890424;1890426;1129;2626047	1.00;1.00;1.00;1.00;1.00;1.00;1.00;1.00;1.00;1.00	Bacteria: 1.00	Cyanobacteria: 1.00	NA	Synechococcales: 1.00	Synechococcaceae: 1.00	Synechococcus: 1.00	not classified
12-S07_NODE_2309_length_1568_cov_5.279577	classified	3	3	1;131567;2;1783272;1798711;1117;1890424;1890426;1129;2626047	1.00;1.00;1.00;1.00;1.00;1.00;1.00;1.00;1.00;1.00	Bacteria: 1.00	Cyanobacteria: 1.00	NA	Synechococcales: 1.00	Synechococcaceae: 1.00	Synechococcus: 1.00	not classified
12-S07_NODE_2312_length_1566_cov_122.905361	classified	1	1	1;131567;2;1783272;1798711;1117;1890424;1890426;1129;2626047	1.00;1.00;1.00;1.00;1.00;1.00;1.00;1.00;1.00;1.00	Bacteria: 1.00	Cyanobacteria: 1.00	NA	Synechococcales: 1.00	Synechococcaceae: 1.00	Synechococcus: 1.00	not classified
12-S07_NODE_2331_length_1553_cov_17.760347	classified	3	1	1;131567;2	1.00;1.00;1.00	Bacteria: 1.00	not classified	not classified	not classified	not classified	not classified	not classified
12-S07_NODE_2342_length_1547_cov_20.170912	classified	2	1	1;131567;2;1783272;1798711;1117	1.00;1.00;1.00;1.00;1.00;1.00	Bacteria: 1.00	Cyanobacteria: 1.00	not classified	not classified	not classified	not classified	not classified
12-S07_NODE_2343_length_1546_cov_4.933602	classified	1	1	1;131567;2;1783272;1798711;1117;1890424;1890426;1129;2626047	1.00;1.00;1.00;1.00;1.00;1.00;1.00;1.00;1.00;1.00	Bacteria: 1.00	Cyanobacteria: 1.00	NA	Synechococcales: 1.00	Synechococcaceae: 1.00	Synechococcus: 1.00	not classified
12-S07_NODE_2345_length_1545_cov_4.479866	classified	2	2	1;131567;2;1783272;1798711;1117;1890424;1890426;1129;2626047;1979185	1.00;1.00;1.00;1.00;1.00;1.00;0.75;0.75;0.75;0.75;0.75	Bacteria: 1.00	Cyanobacteria: 1.00	NA	Synechococcales: 0.75	Synechococcaceae: 0.75	Synechococcus: 0.75	Synechococcus sp. XM-24: 0.75
12-S07_NODE_2363_length_1533_cov_43.347091	unclassified (hits not found in taxnomy files)
12-S07_NODE_2367_length_1532_cov_3.087339	classified	4	3	1;131567;2;1783272;1798711;1117;1890424;1890426;1129;2626047;166318	1.00;1.00;1.00;1.00;1.00;1.00;1.00;1.00;1.00;1.00;1.00	Bacteria: 1.00	Cyanobacteria: 1.00	NA	Synechococcales: 1.00	Synechococcaceae: 1.00	Synechococcus: 1.00	Synechococcus sp. WH 8016: 1.00
12-S07_NODE_236_length_11347_cov_13.145501	classified	11	10	1;131567;2	1.00;1.00;1.00	Bacteria: 1.00	not classified	not classified	not classified	not classified	not classified	not classified
12-S07_NODE_2370_length_1530_cov_333.645424	unclassified (hits not found in taxnomy files)
12-S07_NODE_2371_length_1529_cov_10.762551	classified	3	3	1;131567;2;1783272;1798711;1117;1890424;1890426;1129;2626047	1.00;1.00;1.00;0.62;0.62;0.62;0.62;0.62;0.62;0.62	Bacteria: 1.00	Cyanobacteria: 0.62	NA	Synechococcales: 0.62	Synechococcaceae: 0.62	Synechococcus: 0.62	not classified
12-S07_NODE_2374_length_1528_cov_2.772573	classified	3	3	1;131567;2;1783272;1798711;1117;1890424;1890426;1129;2626047	1.00;1.00;0.91;0.91;0.91;0.91;0.91;0.91;0.91;0.91	Bacteria: 0.91	Cyanobacteria: 0.91	NA	Synechococcales: 0.91	Synechococcaceae: 0.91	Synechococcus: 0.91	not classified
12-S07_NODE_2375_length_1527_cov_140.013587	unclassified (hits not found in taxnomy files)
12-S07_NODE_2376_length_1527_cov_44.582880	classified	1	1	1;131567;2;1783272;1798711;1117;1890424	1.00;1.00;1.00;1.00;1.00;1.00;1.00	Bacteria: 1.00	Cyanobacteria: 1.00	NA	Synechococcales: 1.00	not classified	not classified	not classified
12-S07_NODE_2378_length_1526_cov_8.651937	classified	2	1	1;131567;2;1783272;1798711;1117;1890424;1890426;1129;2626047	1.00;1.00;1.00;1.00;1.00;1.00;1.00;1.00;1.00;1.00	Bacteria: 1.00	Cyanobacteria: 1.00	NA	Synechococcales: 1.00	Synechococcaceae: 1.00	Synechococcus: 1.00	not classified
12-S07_NODE_2383_length_1524_cov_251.439074	classified	1	1	1;131567;2;1783272;1798711;1117;1890424;1890426;1129;2626047;2575516	1.00;1.00;1.00;1.00;1.00;1.00;1.00;1.00;1.00;1.00;1.00	Bacteria: 1.00	Cyanobacteria: 1.00	NA	Synechococcales: 1.00	Synechococcaceae: 1.00	Synechococcus: 1.00	Synechococcus sp. UW179B: 1.00
12-S07_NODE_2384_length_1524_cov_61.105514	classified	2	2	1;131567;2;1783272;1798711;1117;1890424;1890426;1129;2626047;585425	1.00;1.00;1.00;1.00;1.00;1.00;0.88;0.88;0.88;0.88;0.88	Bacteria: 1.00	Cyanobacteria: 1.00	NA	Synechococcales: 0.88	Synechococcaceae: 0.88	Synechococcus: 0.88	Synechococcus sp. KORDI-52: 0.88
12-S07_NODE_2386_length_1523_cov_9.032319	classified	4	4	1;131567;2;1783272;1798711;1117;1890424;1890426;1129;2626047	1.00;0.84;0.84;0.66;0.66;0.66;0.66;0.66;0.52;0.52	Bacteria: 0.84	Cyanobacteria: 0.66	NA	Synechococcales: 0.66	Synechococcaceae: 0.66	Synechococcus: 0.52	not classified
12-S07_NODE_2387_length_1523_cov_2.760899	classified	5	4	1;131567;2;1783272;1798711;1117;1890424;1890426;1129;2626047;221359	1.00;1.00;1.00;1.00;1.00;1.00;1.00;1.00;1.00;1.00;1.00	Bacteria: 1.00	Cyanobacteria: 1.00	NA	Synechococcales: 1.00	Synechococcaceae: 1.00	Synechococcus: 1.00	Synechococcus sp. RS9916: 1.00
12-S07_NODE_2389_length_1522_cov_4.117928	classified	2	2	1;131567;2;1783272;1798711;1117;1890424;1890426;1129;2626047	1.00;1.00;1.00;1.00;1.00;1.00;1.00;1.00;1.00;1.00	Bacteria: 1.00	Cyanobacteria: 1.00	NA	Synechococcales: 1.00	Synechococcaceae: 1.00	Synechococcus: 1.00	not classified
12-S07_NODE_2392_length_1520_cov_40.018430	classified	3	1	1;131567;2;1783272;1798711;1117;1890424;1890426;1129;2626047	1.00;1.00;1.00;1.00;1.00;1.00;1.00;1.00;1.00;1.00	Bacteria: 1.00	Cyanobacteria: 1.00	NA	Synechococcales: 1.00	Synechococcaceae: 1.00	Synechococcus: 1.00	not classified
12-S07_NODE_2393_length_1519_cov_3.515027	classified	4	4	1;131567;2;1783272;1798711;1117;1890424;1890426;1129;2626047	1.00;1.00;1.00;1.00;1.00;1.00;0.85;0.85;0.85;0.85	Bacteria: 1.00	Cyanobacteria: 1.00	NA	Synechococcales: 0.85	Synechococcaceae: 0.85	Synechococcus: 0.85	not classified
12-S07_NODE_2395_length_1518_cov_2.332878	classified	1	1	1;131567;2;1783272;1798711;1117;1890424;1890426;1129;2626047	1.00;1.00;1.00;1.00;1.00;1.00;1.00;1.00;1.00;1.00	Bacteria: 1.00	Cyanobacteria: 1.00	NA	Synechococcales: 1.00	Synechococcaceae: 1.00	Synechococcus: 1.00	not classified
12-S07_NODE_2398_length_1516_cov_185.663929	classified	2	2	1;131567;2;1783272;1798711;1117;1890424;1890426;1129;2626047	1.00;1.00;1.00;0.58;0.58;0.58;0.58;0.58;0.58;0.58	Bacteria: 1.00	Cyanobacteria: 0.58	NA	Synechococcales: 0.58	Synechococcaceae: 0.58	Synechococcus: 0.58	not classified
12-S07_NODE_2399_length_1516_cov_23.585900	classified	3	3	1;131567;2;1783272;1798711;1117;1890424;1890426;1129;2626047	1.00;1.00;1.00;1.00;1.00;1.00;1.00;1.00;1.00;1.00	Bacteria: 1.00	Cyanobacteria: 1.00	NA	Synechococcales: 1.00	Synechococcaceae: 1.00	Synechococcus: 1.00	not classified
12-S07_NODE_239_length_11317_cov_5.568372	classified	19	18	1;131567;2;1783272;1798711;1117;1890424;1890426;1129;2626047	1.00;1.00;1.00;0.69;0.69;0.69;0.56;0.56;0.56;0.56	Bacteria: 1.00	Cyanobacteria: 0.69	NA	Synechococcales: 0.56	Synechococcaceae: 0.56	Synechococcus: 0.56	not classified
12-S07_NODE_23_length_32228_cov_120.313887	classified	27	18	1;131567;2;1783272;1798711;1117;1890424;1890426;1129;2626047	1.00;1.00;1.00;0.85;0.85;0.85;0.74;0.74;0.71;0.71	Bacteria: 1.00	Cyanobacteria: 0.85	NA	Synechococcales: 0.74	Synechococcaceae: 0.74	Synechococcus: 0.71	not classified
12-S07_NODE_2400_length_1516_cov_3.406571	classified	2	2	1;131567;2;1783272;1798711;1117;1890424;1890426;1129;2626047	1.00;1.00;1.00;1.00;1.00;1.00;1.00;1.00;1.00;1.00	Bacteria: 1.00	Cyanobacteria: 1.00	NA	Synechococcales: 1.00	Synechococcaceae: 1.00	Synechococcus: 1.00	not classified
12-S07_NODE_2404_length_1514_cov_55.998629	unclassified (hits not found in taxnomy files)
12-S07_NODE_2405_length_1514_cov_3.524332	classified	1	1	1;131567;2;1783272;1798711;1117;1890424;1890426;1129;2626047	1.00;1.00;1.00;1.00;1.00;1.00;1.00;1.00;1.00;1.00	Bacteria: 1.00	Cyanobacteria: 1.00	NA	Synechococcales: 1.00	Synechococcaceae: 1.00	Synechococcus: 1.00	not classified
12-S07_NODE_2407_length_1513_cov_177.903978	classified	5	5	1;131567;2;1783272;1798711;1117;1890424;1890426;1129;2626047	1.00;1.00;1.00;0.81;0.81;0.81;0.81;0.81;0.81;0.81	Bacteria: 1.00	Cyanobacteria: 0.81	NA	Synechococcales: 0.81	Synechococcaceae: 0.81	Synechococcus: 0.81	not classified
12-S07_NODE_2409_length_1512_cov_183.148936	classified	4	1	1;131567;2;1783272;1798711;1117;1890424;1890426;1129;2626047	1.00;1.00;1.00;1.00;1.00;1.00;1.00;1.00;1.00;1.00	Bacteria: 1.00	Cyanobacteria: 1.00	NA	Synechococcales: 1.00	Synechococcaceae: 1.00	Synechococcus: 1.00	not classified
12-S07_NODE_2419_length_1505_cov_4.193103	classified	2	2	1;131567;2;1783272;1798711;1117;1890424;1890426;1129;2626047	1.00;1.00;1.00;0.92;0.92;0.92;0.92;0.92;0.92;0.92	Bacteria: 1.00	Cyanobacteria: 0.92	NA	Synechococcales: 0.92	Synechococcaceae: 0.92	Synechococcus: 0.92	not classified
12-S07_NODE_2421_length_1504_cov_13.756384	classified	2	2	1;131567;2;1783272;1798711;1117;1890424;1890426;1129;2626047	1.00;1.00;1.00;1.00;1.00;1.00;1.00;1.00;1.00;1.00	Bacteria: 1.00	Cyanobacteria: 1.00	NA	Synechococcales: 1.00	Synechococcaceae: 1.00	Synechococcus: 1.00	not classified
12-S07_NODE_2424_length_1502_cov_116.671044	classified	1	1	1;131567;2;1783272;1798711;1117;1890424;1890426;1129;2626047;221360	1.00;1.00;1.00;1.00;1.00;1.00;1.00;1.00;1.00;1.00;1.00	Bacteria: 1.00	Cyanobacteria: 1.00	NA	Synechococcales: 1.00	Synechococcaceae: 1.00	Synechococcus: 1.00	Synechococcus sp. RS9917: 1.00
12-S07_NODE_2430_length_1500_cov_2.700346	unclassified (hits not found in taxnomy files)
12-S07_NODE_2434_length_1497_cov_2.964632	classified	1	1	1;131567;2;1783272;1798711;1117;1890424;1890426;1129;2626047;1280380	1.00;1.00;1.00;1.00;1.00;1.00;1.00;1.00;1.00;1.00;1.00	Bacteria: 1.00	Cyanobacteria: 1.00	NA	Synechococcales: 1.00	Synechococcaceae: 1.00	Synechococcus: 1.00	Synechococcus sp. KORDI-100: 1.00
12-S07_NODE_2439_length_1495_cov_2.149306	classified	3	3	1;131567;2;1783272;1798711;1117;1890424;1890426;1129;2626047	1.00;1.00;1.00;1.00;1.00;1.00;1.00;1.00;1.00;1.00	Bacteria: 1.00	Cyanobacteria: 1.00	NA	Synechococcales: 1.00	Synechococcaceae: 1.00	Synechococcus: 1.00	not classified
12-S07_NODE_2440_length_1494_cov_42.602502	classified	3	1	1;131567;2;1783272;1798711;1117	1.00;1.00;1.00;1.00;1.00;1.00	Bacteria: 1.00	Cyanobacteria: 1.00	not classified	not classified	not classified	not classified	not classified
12-S07_NODE_2446_length_1488_cov_1.658758	classified	3	3	1;131567;2;1783272;1798711;1117;1890424;1890426;1129;2626047	1.00;1.00;1.00;1.00;1.00;1.00;1.00;1.00;1.00;1.00	Bacteria: 1.00	Cyanobacteria: 1.00	NA	Synechococcales: 1.00	Synechococcaceae: 1.00	Synechococcus: 1.00	not classified
12-S07_NODE_2449_length_1485_cov_759.613986	classified	1	1	1;131567;2	1.00;1.00;1.00	Bacteria: 1.00	not classified	not classified	not classified	not classified	not classified	not classified
12-S07_NODE_245_length_11148_cov_6.850823	classified	12	7	1;131567;2;1783272;1798711;1117;1890424;1890426;1129;2626047	1.00;1.00;0.89;0.89;0.89;0.89;0.89;0.89;0.89;0.89	Bacteria: 0.89	Cyanobacteria: 0.89	NA	Synechococcales: 0.89	Synechococcaceae: 0.89	Synechococcus: 0.89	not classified
12-S07_NODE_2460_length_1481_cov_115.038569	classified	4	1	1;131567;2	1.00;1.00;1.00	Bacteria: 1.00	not classified	not classified	not classified	not classified	not classified	not classified
12-S07_NODE_2464_length_1479_cov_2.952949	classified	3	3	1;131567;2;1783272;1798711;1117;1890424;1890426;1129;2626047	1.00;1.00;1.00;1.00;1.00;1.00;0.70;0.70;0.70;0.70	Bacteria: 1.00	Cyanobacteria: 1.00	NA	Synechococcales: 0.70	Synechococcaceae: 0.70	Synechococcus: 0.70	not classified
12-S07_NODE_2468_length_1477_cov_5.789030	classified	2	2	1;131567;2;1783272;1798711;1117;1890424;1890426;1129;2626047;166318	1.00;1.00;1.00;0.56;0.56;0.56;0.56;0.56;0.56;0.56;0.56	Bacteria: 1.00	Cyanobacteria: 0.56	NA	Synechococcales: 0.56	Synechococcaceae: 0.56	Synechococcus: 0.56	Synechococcus sp. WH 8016: 0.56
12-S07_NODE_2469_length_1477_cov_2.929677	unclassified (hits not found in taxnomy files)
12-S07_NODE_2471_length_1476_cov_14.872625	unclassified (hits not found in taxnomy files)
12-S07_NODE_2473_length_1475_cov_690.397183	unclassified (no hits to database)
12-S07_NODE_2474_length_1474_cov_204.259338	classified	1	1	1;131567;2;1783272;1798711;1117;1890424;1890426;1129;2626047;1986600	1.00;1.00;1.00;1.00;1.00;1.00;1.00;1.00;1.00;1.00;1.00	Bacteria: 1.00	Cyanobacteria: 1.00	NA	Synechococcales: 1.00	Synechococcaceae: 1.00	Synechococcus: 1.00	Synechococcus sp. TMED90: 1.00
12-S07_NODE_2480_length_1469_cov_20.176803	classified	3	1	1;131567;2	1.00;1.00;1.00	Bacteria: 1.00	not classified	not classified	not classified	not classified	not classified	not classified
12-S07_NODE_2481_length_1468_cov_32.019816	classified	1	1	1;131567;2;1783272;1798711;1117;1890424;1890426;1129;2626047;59931	1.00;1.00;1.00;1.00;1.00;1.00;1.00;1.00;1.00;1.00;1.00	Bacteria: 1.00	Cyanobacteria: 1.00	NA	Synechococcales: 1.00	Synechococcaceae: 1.00	Synechococcus: 1.00	Synechococcus sp. WH 7805: 1.00
12-S07_NODE_2483_length_1468_cov_2.256192	classified	1	1	1;131567;2;1783272;1798711;1117	1.00;1.00;1.00;1.00;1.00;1.00	Bacteria: 1.00	Cyanobacteria: 1.00	not classified	not classified	not classified	not classified	not classified
12-S07_NODE_2486_length_1464_cov_2.385380	classified	2	2	1;131567;2;1783272;1798711;1117;1890424;1890426;1129;2626047	1.00;1.00;1.00;1.00;1.00;1.00;1.00;1.00;1.00;1.00	Bacteria: 1.00	Cyanobacteria: 1.00	NA	Synechococcales: 1.00	Synechococcaceae: 1.00	Synechococcus: 1.00	not classified
12-S07_NODE_2488_length_1462_cov_2.317697	classified	2	2	1;131567;2;1783272;1798711;1117;1890424;1890426;1129;2626047	1.00;1.00;1.00;1.00;1.00;1.00;1.00;1.00;1.00;1.00	Bacteria: 1.00	Cyanobacteria: 1.00	NA	Synechococcales: 1.00	Synechococcaceae: 1.00	Synechococcus: 1.00	not classified
12-S07_NODE_2493_length_1458_cov_16.751247	unclassified (hits not found in taxnomy files)
12-S07_NODE_2495_length_1456_cov_6.924340	classified	2	2	1;131567;2;1783272;1798711;1117;1890424;1890426;1129;2626047;2575516	1.00;1.00;1.00;1.00;1.00;1.00;1.00;1.00;1.00;1.00;0.87	Bacteria: 1.00	Cyanobacteria: 1.00	NA	Synechococcales: 1.00	Synechococcaceae: 1.00	Synechococcus: 1.00	Synechococcus sp. UW179B: 0.87
12-S07_NODE_2497_length_1452_cov_10.971367	classified	1	1	1;131567;2;1783272;1798711;1117;1890424;1890426;1129;2626047	1.00;1.00;1.00;1.00;1.00;1.00;1.00;1.00;1.00;1.00	Bacteria: 1.00	Cyanobacteria: 1.00	NA	Synechococcales: 1.00	Synechococcaceae: 1.00	Synechococcus: 1.00	not classified
12-S07_NODE_2504_length_1450_cov_2.448029	classified	2	2	1;131567;2;1783272;1798711;1117;1890424;1890426;1129;2626047	1.00;1.00;1.00;1.00;1.00;1.00;1.00;1.00;1.00;1.00	Bacteria: 1.00	Cyanobacteria: 1.00	NA	Synechococcales: 1.00	Synechococcaceae: 1.00	Synechococcus: 1.00	not classified
12-S07_NODE_250_length_10924_cov_167.232772	classified	14	4	1;131567;2;1783272;1798711;1117	1.00;1.00;1.00;0.71;0.71;0.71	Bacteria: 1.00	Cyanobacteria: 0.71	not classified	not classified	not classified	not classified	not classified
12-S07_NODE_2513_length_1443_cov_5.124640	classified	3	3	1;131567;2;1783272;1798711;1117;1890424;1890426;1129;2626047	1.00;1.00;0.64;0.64;0.64;0.64;0.64;0.64;0.64;0.64	Bacteria: 0.64	Cyanobacteria: 0.64	NA	Synechococcales: 0.64	Synechococcaceae: 0.64	Synechococcus: 0.64	not classified
12-S07_NODE_2517_length_1440_cov_12.790614	classified	2	1	1;131567;2;1783272;1798711;1117;1890424	1.00;1.00;1.00;1.00;1.00;1.00;1.00	Bacteria: 1.00	Cyanobacteria: 1.00	NA	Synechococcales: 1.00	not classified	not classified	not classified
12-S07_NODE_2518_length_1440_cov_3.240433	classified	2	1	1;131567;2;1783272;1798711;1117;1890424;1890426;1129;2626047;59931	1.00;1.00;1.00;1.00;1.00;1.00;1.00;1.00;1.00;1.00;1.00	Bacteria: 1.00	Cyanobacteria: 1.00	NA	Synechococcales: 1.00	Synechococcaceae: 1.00	Synechococcus: 1.00	Synechococcus sp. WH 7805: 1.00
12-S07_NODE_2521_length_1438_cov_49.575560	unclassified (hits not found in taxnomy files)
12-S07_NODE_2526_length_1436_cov_3.388567	classified	4	4	1;131567;2;1783272;1798711;1117;1890424;1890426;1129;2626047	1.00;1.00;1.00;1.00;1.00;1.00;1.00;0.82;0.82;0.82	Bacteria: 1.00	Cyanobacteria: 1.00	NA	Synechococcales: 1.00	Synechococcaceae: 0.82	Synechococcus: 0.82	not classified
12-S07_NODE_2528_length_1437_cov_2.664255	classified	4	4	1;131567;2;1783272;1798711;1117;1890424;1890426;1129;2626047	1.00;1.00;1.00;1.00;1.00;1.00;1.00;1.00;1.00;1.00	Bacteria: 1.00	Cyanobacteria: 1.00	NA	Synechococcales: 1.00	Synechococcaceae: 1.00	Synechococcus: 1.00	not classified
12-S07_NODE_252_length_10858_cov_36.662782	classified	9	5	1;131567;2;1783272;1798711;1117;1890424;1890426;1129;2626047	1.00;1.00;1.00;0.95;0.95;0.95;0.67;0.67;0.67;0.67	Bacteria: 1.00	Cyanobacteria: 0.95	NA	Synechococcales: 0.67	Synechococcaceae: 0.67	Synechococcus: 0.67	not classified
12-S07_NODE_2534_length_1434_cov_5.624365	classified	4	4	1;131567;2;1783272;1798711;1117;1890424;1890426;1129;2626047	1.00;1.00;1.00;1.00;1.00;1.00;1.00;1.00;1.00;1.00	Bacteria: 1.00	Cyanobacteria: 1.00	NA	Synechococcales: 1.00	Synechococcaceae: 1.00	Synechococcus: 1.00	not classified
12-S07_NODE_2535_length_1432_cov_3.050036	unclassified (hits not found in taxnomy files)
12-S07_NODE_254_length_10842_cov_23.200426	classified	11	5	1;131567;2;1783272;1798711;1117	1.00;1.00;1.00;0.90;0.90;0.90	Bacteria: 1.00	Cyanobacteria: 0.90	not classified	not classified	not classified	not classified	not classified
12-S07_NODE_2552_length_1427_cov_4.798834	classified	2	2	1;131567;2;1783272;1798711;1117;1890424;1890426;1129	1.00;1.00;1.00;1.00;1.00;1.00;0.93;0.93;0.93	Bacteria: 1.00	Cyanobacteria: 1.00	NA	Synechococcales: 0.93	Synechococcaceae: 0.93	Synechococcus: 0.93	not classified
12-S07_NODE_2559_length_1425_cov_10.505839	unclassified (hits not found in taxnomy files)
12-S07_NODE_255_length_10827_cov_19.943883	classified	14	8	1;131567;2;1783272;1798711;1117;1890424;1890426;1129;2626047	1.00;1.00;0.78;0.69;0.69;0.69;0.69;0.69;0.69;0.69	Bacteria: 0.78	Cyanobacteria: 0.69	NA	Synechococcales: 0.69	Synechococcaceae: 0.69	Synechococcus: 0.69	not classified
12-S07_NODE_2561_length_1424_cov_10.966399	classified	2	2	1;131567;2;1783272;1798711;1117;1890424;1890426;1129;2626047	1.00;1.00;1.00;1.00;1.00;1.00;1.00;1.00;1.00;1.00	Bacteria: 1.00	Cyanobacteria: 1.00	NA	Synechococcales: 1.00	Synechococcaceae: 1.00	Synechococcus: 1.00	not classified
12-S07_NODE_2564_length_1423_cov_120.318713	classified	1	1	1;131567;2;1783272;1798711;1117;1890424;1890426;1129;2626047	1.00;1.00;1.00;1.00;1.00;1.00;1.00;1.00;1.00;1.00	Bacteria: 1.00	Cyanobacteria: 1.00	NA	Synechococcales: 1.00	Synechococcaceae: 1.00	Synechococcus: 1.00	not classified
12-S07_NODE_2572_length_1418_cov_2.948643	classified	2	2	1;131567;2;1783272;1798711;1117;1890424;1890426;1129;2626047;221359	1.00;1.00;1.00;0.91;0.91;0.91;0.91;0.91;0.91;0.91;0.91	Bacteria: 1.00	Cyanobacteria: 0.91	NA	Synechococcales: 0.91	Synechococcaceae: 0.91	Synechococcus: 0.91	Synechococcus sp. RS9916: 0.91
12-S07_NODE_2574_length_1416_cov_4.185158	classified	2	2	1;131567;2;1783272;1798711;1117;1890424;1890426;1129;2626047	1.00;1.00;1.00;1.00;1.00;1.00;1.00;1.00;1.00;1.00	Bacteria: 1.00	Cyanobacteria: 1.00	NA	Synechococcales: 1.00	Synechococcaceae: 1.00	Synechococcus: 1.00	not classified
12-S07_NODE_2579_length_1415_cov_1.902941	classified	3	3	1;131567;2;1783272;1798711;1117;1890424;1890426;1129;2626047	1.00;1.00;1.00;1.00;1.00;1.00;1.00;1.00;1.00;1.00	Bacteria: 1.00	Cyanobacteria: 1.00	NA	Synechococcales: 1.00	Synechococcaceae: 1.00	Synechococcus: 1.00	not classified
12-S07_NODE_2582_length_1414_cov_9.433628	classified	1	1	1;131567;2;1783272;1798711;1117;1890424;1890426;1129;2626047;1979185	1.00;1.00;1.00;1.00;1.00;1.00;1.00;1.00;1.00;1.00;1.00	Bacteria: 1.00	Cyanobacteria: 1.00	NA	Synechococcales: 1.00	Synechococcaceae: 1.00	Synechococcus: 1.00	Synechococcus sp. XM-24: 1.00
12-S07_NODE_2585_length_1413_cov_3.394698	classified	2	1	1;131567;2	1.00;1.00;1.00	Bacteria: 1.00	not classified	not classified	not classified	not classified	not classified	not classified
12-S07_NODE_2588_length_1412_cov_5.400147	classified	1	1	1;131567;2;1783272;1798711;1117;1890424	1.00;1.00;1.00;1.00;1.00;1.00;1.00	Bacteria: 1.00	Cyanobacteria: 1.00	NA	Synechococcales: 1.00	not classified	not classified	not classified
12-S07_NODE_258_length_10800_cov_23.986762	classified	19	17	1;131567;2;1783272;1798711;1117;1890424;1890426;1129;2626047	1.00;1.00;1.00;1.00;1.00;1.00;0.98;0.83;0.83;0.83	Bacteria: 1.00	Cyanobacteria: 1.00	NA	Synechococcales: 0.98	Synechococcaceae: 0.83	Synechococcus: 0.83	not classified
12-S07_NODE_2591_length_1411_cov_8.000000	classified	2	1	1;131567;2;1783272;1798711;1117;1890424	1.00;1.00;1.00;1.00;1.00;1.00;1.00	Bacteria: 1.00	Cyanobacteria: 1.00	NA	Synechococcales: 1.00	not classified	not classified	not classified
12-S07_NODE_2598_length_1408_cov_2.755358	classified	3	2	1;131567;2;1783272;1798711;1117;1890424;1890426;1129;2626047	1.00;1.00;1.00;0.50;0.50;0.50;0.50;0.50;0.50;0.50	Bacteria: 1.00	Cyanobacteria: 0.50	NA	Synechococcales: 0.50	Synechococcaceae: 0.50	Synechococcus: 0.50	not classified
12-S07_NODE_25_length_31258_cov_448.202481	classified	26	17	1;131567;2;1783272;1798711;1117;1890424;1890426	1.00;1.00;1.00;0.84;0.84;0.84;0.62;0.50	Bacteria: 1.00	Cyanobacteria: 0.84	NA	Synechococcales: 0.62	Synechococcaceae: 0.50	not classified	not classified
12-S07_NODE_2607_length_1403_cov_172.897626	classified	2	1	1;131567;2;1783272;1798711;1117;1890424;1890426;1129;2626047;368503	1.00;1.00;1.00;1.00;1.00;1.00;1.00;1.00;1.00;1.00;1.00	Bacteria: 1.00	Cyanobacteria: 1.00	NA	Synechococcales: 1.00	Synechococcaceae: 1.00	Synechococcus: 1.00	Synechococcus sp. UW140: 1.00
12-S07_NODE_2613_length_1400_cov_2.035635	classified	4	2	1;131567;2;1783272;1798711;1117;1890424;1890426;1129;2626047	1.00;1.00;1.00;1.00;1.00;1.00;1.00;1.00;1.00;1.00	Bacteria: 1.00	Cyanobacteria: 1.00	NA	Synechococcales: 1.00	Synechococcaceae: 1.00	Synechococcus: 1.00	not classified
12-S07_NODE_2615_length_1400_cov_7.944981	classified	2	2	1;131567;2;1783272;1798711;1117;1890424;1890426;1129;2626047	1.00;1.00;1.00;1.00;1.00;1.00;0.72;0.72;0.72;0.72	Bacteria: 1.00	Cyanobacteria: 1.00	NA	Synechococcales: 0.72	Synechococcaceae: 0.72	Synechococcus: 0.72	not classified
12-S07_NODE_2616_length_1400_cov_3.513755	classified	2	1	1;131567;2;1783272;1798711;1117;1890424;1890426;1129;2626047	1.00;1.00;1.00;1.00;1.00;1.00;1.00;1.00;1.00;1.00	Bacteria: 1.00	Cyanobacteria: 1.00	NA	Synechococcales: 1.00	Synechococcaceae: 1.00	Synechococcus: 1.00	not classified
12-S07_NODE_2617_length_1399_cov_13.273810	classified	2	1	1;131567;2	1.00;1.00;1.00	Bacteria: 1.00	not classified	not classified	not classified	not classified	not classified	not classified
12-S07_NODE_2619_length_1399_cov_3.593750	classified	4	2	1;131567;2	1.00;1.00;1.00	Bacteria: 1.00	not classified	not classified	not classified	not classified	not classified	not classified
12-S07_NODE_2625_length_1396_cov_1831.388516	classified	2	1	1;131567;2;1783272;1798711;1117;1890424;1890426;1129;2626047	1.00;1.00;1.00;1.00;1.00;1.00;1.00;1.00;1.00;1.00	Bacteria: 1.00	Cyanobacteria: 1.00	NA	Synechococcales: 1.00	Synechococcaceae: 1.00	Synechococcus: 1.00	not classified
12-S07_NODE_2635_length_1394_cov_1.870799	classified	1	1	1;131567;2;1783272;1798711;1117;1890424;1890426;1129;2626047;585425	1.00;1.00;1.00;1.00;1.00;1.00;1.00;1.00;1.00;1.00;1.00	Bacteria: 1.00	Cyanobacteria: 1.00	NA	Synechococcales: 1.00	Synechococcaceae: 1.00	Synechococcus: 1.00	Synechococcus sp. KORDI-52: 1.00
12-S07_NODE_2644_length_1388_cov_6.504126	unclassified (no hits to database)
12-S07_NODE_2646_length_1388_cov_2.555139	classified	1	1	1	1	not classified	not classified	not classified	not classified	not classified	not classified	not classified
12-S07_NODE_2650_length_1387_cov_2.241742	classified	2	2	1;131567;2;1783272;1798711;1117;1890424;1890426;1129;2626047	1.00;1.00;1.00;1.00;1.00;1.00;1.00;1.00;1.00;1.00	Bacteria: 1.00	Cyanobacteria: 1.00	NA	Synechococcales: 1.00	Synechococcaceae: 1.00	Synechococcus: 1.00	not classified
12-S07_NODE_2654_length_1385_cov_2.340602	classified	2	2	1;131567;2;1783272;1798711;1117;1890424;1890426;1129	1.00;1.00;0.87;0.87;0.87;0.87;0.87;0.87;0.87	Bacteria: 0.87	Cyanobacteria: 0.87	NA	Synechococcales: 0.87	Synechococcaceae: 0.87	Synechococcus: 0.87	not classified
12-S07_NODE_265_length_10476_cov_8.871429	classified	13	9	1;131567;2	1.00;1.00;0.89	Bacteria: 0.89	not classified	not classified	not classified	not classified	not classified	not classified
12-S07_NODE_2662_length_1383_cov_24.209337	classified	2	2	1;131567;2;1783272;1798711;1117;1890424;1890426;1129;2626047	1.00;1.00;1.00;1.00;1.00;1.00;1.00;1.00;1.00;1.00	Bacteria: 1.00	Cyanobacteria: 1.00	NA	Synechococcales: 1.00	Synechococcaceae: 1.00	Synechococcus: 1.00	not classified
12-S07_NODE_2665_length_1382_cov_2.501130	classified	1	1	1;131567;2;1783272;1798711;1117;1890424;1890426;1129;2626047	1.00;1.00;1.00;1.00;1.00;1.00;1.00;1.00;1.00;1.00	Bacteria: 1.00	Cyanobacteria: 1.00	NA	Synechococcales: 1.00	Synechococcaceae: 1.00	Synechococcus: 1.00	not classified
12-S07_NODE_2666_length_1382_cov_2.039940	classified	2	1	1;131567;2;1783272;1798711;1117;1890424;1890426;1129;2626047	1.00;1.00;1.00;1.00;1.00;1.00;1.00;1.00;1.00;1.00	Bacteria: 1.00	Cyanobacteria: 1.00	NA	Synechococcales: 1.00	Synechococcaceae: 1.00	Synechococcus: 1.00	not classified
12-S07_NODE_2667_length_1381_cov_4.230769	unclassified (hits not found in taxnomy files)
12-S07_NODE_2671_length_1380_cov_1.402264	classified	2	1	1;131567;2;1783272;1798711;1117;1890424;1890426;1129;2626047	1.00;1.00;1.00;1.00;1.00;1.00;1.00;1.00;1.00;1.00	Bacteria: 1.00	Cyanobacteria: 1.00	NA	Synechococcales: 1.00	Synechococcaceae: 1.00	Synechococcus: 1.00	not classified
12-S07_NODE_2674_length_1379_cov_2.308912	classified	3	3	1;131567;2;1783272;1798711;1117;1890424;1890426;1129;2626047;368503	1.00;1.00;1.00;1.00;1.00;1.00;1.00;1.00;1.00;1.00;1.00	Bacteria: 1.00	Cyanobacteria: 1.00	NA	Synechococcales: 1.00	Synechococcaceae: 1.00	Synechococcus: 1.00	Synechococcus sp. UW140: 1.00
12-S07_NODE_2677_length_1377_cov_6.378215	classified	2	2	1;131567;2;1783272;1798711;1117	1.00;1.00;0.82;0.82;0.82;0.82	Bacteria: 0.82	Cyanobacteria: 0.82	not classified	not classified	not classified	not classified	not classified
12-S07_NODE_267_length_10453_cov_31.227351	classified	16	3	1;131567;2;1783272;1798711;1117;1890424;1890426;1129;2626047	1.00;1.00;1.00;0.69;0.69;0.69;0.69;0.69;0.69;0.69	Bacteria: 1.00	Cyanobacteria: 0.69	NA	Synechococcales: 0.69	Synechococcaceae: 0.69	Synechococcus: 0.69	not classified
12-S07_NODE_2681_length_1375_cov_82.165152	classified	2	1	1;131567;2;1783272;1798711;1117;1890424;1890426;1129;2626047;1280380	1.00;1.00;1.00;1.00;1.00;1.00;1.00;1.00;1.00;1.00;1.00	Bacteria: 1.00	Cyanobacteria: 1.00	NA	Synechococcales: 1.00	Synechococcaceae: 1.00	Synechococcus: 1.00	Synechococcus sp. KORDI-100: 1.00
12-S07_NODE_2684_length_1374_cov_5.359363	classified	3	3	1;131567;2;1783272;1798711;1117;1890424;1890426;1129;2626047	1.00;1.00;1.00;1.00;1.00;1.00;1.00;1.00;1.00;1.00	Bacteria: 1.00	Cyanobacteria: 1.00	NA	Synechococcales: 1.00	Synechococcaceae: 1.00	Synechococcus: 1.00	not classified
12-S07_NODE_2686_length_1372_cov_881.802582	classified	1	1	1;131567;2	1.00;1.00;1.00	Bacteria: 1.00	not classified	not classified	not classified	not classified	not classified	not classified
12-S07_NODE_2688_length_1372_cov_25.889142	unclassified (hits not found in taxnomy files)
12-S07_NODE_2691_length_1369_cov_660.269406	classified	2	1	1;131567;2;1783272;1798711;1117;1890424;1890426;1129;2626047	1.00;1.00;1.00;1.00;1.00;1.00;1.00;1.00;1.00;1.00	Bacteria: 1.00	Cyanobacteria: 1.00	NA	Synechococcales: 1.00	Synechococcaceae: 1.00	Synechococcus: 1.00	not classified
12-S07_NODE_2693_length_1368_cov_36063.557502	unclassified (hits not found in taxnomy files)
12-S07_NODE_2699_length_1367_cov_55.951982	classified	2	2	1;131567;2;1783272;1798711;1117;1890424;1890426;1129;2626047;368503	1.00;1.00;1.00;1.00;1.00;1.00;1.00;1.00;1.00;1.00;1.00	Bacteria: 1.00	Cyanobacteria: 1.00	NA	Synechococcales: 1.00	Synechococcaceae: 1.00	Synechococcus: 1.00	Synechococcus sp. UW140: 1.00
12-S07_NODE_269_length_10363_cov_105.970217	classified	14	5	1;131567;2	1.00;1.00;1.00	Bacteria: 1.00	not classified	not classified	not classified	not classified	not classified	not classified
12-S07_NODE_2703_length_1365_cov_2.821374	classified	3	2	1;131567;2;1783272;1798711;1117;1890424;1890426;1129;2626047	1.00;1.00;1.00;1.00;1.00;1.00;1.00;1.00;1.00;1.00	Bacteria: 1.00	Cyanobacteria: 1.00	NA	Synechococcales: 1.00	Synechococcaceae: 1.00	Synechococcus: 1.00	not classified
12-S07_NODE_2712_length_1359_cov_3.637270	classified	4	4	1;131567;2;1783272;1798711;1117;1890424;1890426;1129;2626047	1.00;1.00;1.00;1.00;1.00;1.00;1.00;1.00;1.00;1.00	Bacteria: 1.00	Cyanobacteria: 1.00	NA	Synechococcales: 1.00	Synechococcaceae: 1.00	Synechococcus: 1.00	not classified
12-S07_NODE_271_length_10306_cov_6.481240	classified	11	7	1;131567;2;1783272;1798711;1117;1890424;1890426;1129;2626047	1.00;1.00;1.00;0.97;0.97;0.97;0.97;0.97;0.77;0.77	Bacteria: 1.00	Cyanobacteria: 0.97	NA	Synechococcales: 0.97	Synechococcaceae: 0.97	Synechococcus: 0.77	not classified
12-S07_NODE_2720_length_1354_cov_1.412625	classified	2	2	1;131567;2;1783272;1798711;1117;1890424;1890426;1129;2626047	1.00;1.00;1.00;1.00;1.00;1.00;1.00;1.00;1.00;1.00	Bacteria: 1.00	Cyanobacteria: 1.00	NA	Synechococcales: 1.00	Synechococcaceae: 1.00	Synechococcus: 1.00	not classified
12-S07_NODE_2730_length_1350_cov_10.422394	unclassified (hits not found in taxnomy files)
12-S07_NODE_2731_length_1350_cov_5.310425	classified	2	1	1;131567;2;1783272;1798711;1117;1890424;1890426;1129;2626047	1.00;1.00;1.00;1.00;1.00;1.00;1.00;1.00;1.00;1.00	Bacteria: 1.00	Cyanobacteria: 1.00	NA	Synechococcales: 1.00	Synechococcaceae: 1.00	Synechococcus: 1.00	not classified
12-S07_NODE_2734_length_1350_cov_1.820849	classified	2	2	1;131567;2;1783272;1798711;1117;1890424;1890426;1129;2626047	1.00;1.00;1.00;0.84;0.84;0.84;0.84;0.84;0.84;0.84	Bacteria: 1.00	Cyanobacteria: 0.84	NA	Synechococcales: 0.84	Synechococcaceae: 0.84	Synechococcus: 0.84	not classified
12-S07_NODE_2737_length_1348_cov_57.519722	unclassified (hits not found in taxnomy files)
12-S07_NODE_2741_length_1348_cov_2.450116	classified	2	2	1;131567;2;1783272;1798711;1117;1890424;1890426;1129;2626047	1.00;1.00;1.00;1.00;1.00;1.00;1.00;1.00;1.00;1.00	Bacteria: 1.00	Cyanobacteria: 1.00	NA	Synechococcales: 1.00	Synechococcaceae: 1.00	Synechococcus: 1.00	not classified
12-S07_NODE_2742_length_1347_cov_2.499226	classified	1	1	1;131567;2;1783272;1798711;1117;1890424;1890426;1129;2626047;316279	1.00;1.00;1.00;1.00;1.00;1.00;1.00;1.00;1.00;1.00;1.00	Bacteria: 1.00	Cyanobacteria: 1.00	NA	Synechococcales: 1.00	Synechococcaceae: 1.00	Synechococcus: 1.00	Synechococcus sp. CC9902: 1.00
12-S07_NODE_2744_length_1345_cov_3.029457	classified	2	2	1;131567;2;1783272;1798711;1117;1890424;1890426;1129;2626047	1.00;1.00;1.00;1.00;1.00;1.00;1.00;1.00;1.00;1.00	Bacteria: 1.00	Cyanobacteria: 1.00	NA	Synechococcales: 1.00	Synechococcaceae: 1.00	Synechococcus: 1.00	not classified
12-S07_NODE_274_length_10235_cov_7.140472	classified	18	9	1;131567;2;1783272;1798711;1117;1890424;1890426;1129;2626047;59931	1.00;1.00;1.00;1.00;1.00;1.00;1.00;0.97;0.97;0.97;0.60	Bacteria: 1.00	Cyanobacteria: 1.00	NA	Synechococcales: 1.00	Synechococcaceae: 0.97	Synechococcus: 0.97	Synechococcus sp. WH 7805: 0.60
12-S07_NODE_2750_length_1340_cov_2.515953	classified	2	2	1;131567;2;1783272;1798711;1117;1890424;1890426;1129;2626047	1.00;1.00;1.00;1.00;1.00;1.00;1.00;0.58;0.58;0.58	Bacteria: 1.00	Cyanobacteria: 1.00	NA	Synechococcales: 1.00	Synechococcaceae: 0.58	Synechococcus: 0.58	not classified
12-S07_NODE_2752_length_1339_cov_9.880062	classified	1	1	1;131567;2;1224	1.00;1.00;1.00;1.00	Bacteria: 1.00	Proteobacteria: 1.00	not classified	not classified	not classified	not classified	not classified
12-S07_NODE_2756_length_1336_cov_39.602964	classified	2	1	1;131567;2;1783272;1798711;1117;1890424;1890426;1129;2626047	1.00;1.00;1.00;1.00;1.00;1.00;1.00;1.00;1.00;1.00	Bacteria: 1.00	Cyanobacteria: 1.00	NA	Synechococcales: 1.00	Synechococcaceae: 1.00	Synechococcus: 1.00	not classified
12-S07_NODE_2759_length_1336_cov_19.206870	unclassified (hits not found in taxnomy files)
12-S07_NODE_2760_length_1336_cov_2.846214	classified	4	3	1;131567;2;1783272;1798711;1117;1890424;1890426;1129;2626047	1.00;1.00;1.00;1.00;1.00;1.00;1.00;1.00;1.00;1.00	Bacteria: 1.00	Cyanobacteria: 1.00	NA	Synechococcales: 1.00	Synechococcaceae: 1.00	Synechococcus: 1.00	not classified
12-S07_NODE_2766_length_1333_cov_3.233959	classified	2	2	1;131567;2;1783272;1798711;1117;1890424;1890426;1129;2626047	1.00;1.00;1.00;1.00;1.00;1.00;1.00;1.00;1.00;1.00	Bacteria: 1.00	Cyanobacteria: 1.00	NA	Synechococcales: 1.00	Synechococcaceae: 1.00	Synechococcus: 1.00	not classified
12-S07_NODE_2767_length_1333_cov_2.383412	classified	1	1	1;131567;2;1783272;1798711;1117;1890424;1890426;1129;2626047	1.00;1.00;1.00;1.00;1.00;1.00;1.00;1.00;1.00;1.00	Bacteria: 1.00	Cyanobacteria: 1.00	NA	Synechococcales: 1.00	Synechococcaceae: 1.00	Synechococcus: 1.00	not classified
12-S07_NODE_2768_length_1333_cov_2.333333	classified	1	1	1;131567;2;1783272;1798711;1117;1890424;1890426;1129;2626047	1.00;1.00;1.00;1.00;1.00;1.00;1.00;1.00;1.00;1.00	Bacteria: 1.00	Cyanobacteria: 1.00	NA	Synechococcales: 1.00	Synechococcaceae: 1.00	Synechococcus: 1.00	not classified
12-S07_NODE_2775_length_1330_cov_3.222745	unclassified (hits not found in taxnomy files)
12-S07_NODE_2779_length_1327_cov_101.487421	classified	2	1	1;131567;2;1783272;1798711;1117;1890424;1890426;1129;2626047;1986600	1.00;1.00;1.00;1.00;1.00;1.00;1.00;1.00;1.00;1.00;1.00	Bacteria: 1.00	Cyanobacteria: 1.00	NA	Synechococcales: 1.00	Synechococcaceae: 1.00	Synechococcus: 1.00	Synechococcus sp. TMED90: 1.00
12-S07_NODE_279_length_10090_cov_157.772474	classified	19	12	1;131567;2;1783272;1798711;1117;1890424;1890426;1129;2626047	1.00;1.00;1.00;0.88;0.88;0.88;0.88;0.85;0.79;0.79	Bacteria: 1.00	Cyanobacteria: 0.88	NA	Synechococcales: 0.88	Synechococcaceae: 0.85	Synechococcus: 0.79	not classified
12-S07_NODE_2805_length_1315_cov_4.599206	classified	3	3	1;131567;2;1783272;1798711;1117;1890424;1890426;1129;2626047	1.00;1.00;1.00;1.00;1.00;1.00;0.86;0.86;0.86;0.86	Bacteria: 1.00	Cyanobacteria: 1.00	NA	Synechococcales: 0.86	Synechococcaceae: 0.86	Synechococcus: 0.86	not classified
12-S07_NODE_2807_length_1314_cov_12.618745	classified	1	1	1;131567;2;1783272;1798711;1117;1890424;1890426;1129;2626047	1.00;1.00;1.00;1.00;1.00;1.00;1.00;1.00;1.00;1.00	Bacteria: 1.00	Cyanobacteria: 1.00	NA	Synechococcales: 1.00	Synechococcaceae: 1.00	Synechococcus: 1.00	not classified
12-S07_NODE_2809_length_1312_cov_20.781225	classified	3	1	1;131567;2;1783272;1798711;1117;1890424;1890426;1129;2626047;337067	1.00;1.00;1.00;1.00;1.00;1.00;1.00;1.00;1.00;1.00;1.00	Bacteria: 1.00	Cyanobacteria: 1.00	NA	Synechococcales: 1.00	Synechococcaceae: 1.00	Synechococcus: 1.00	Synechococcus sp. UW105: 1.00
12-S07_NODE_2811_length_1312_cov_2.660302	classified	2	2	1;131567;2;1783272;1798711;1117;1890424;1890426;1129;2626047	1.00;1.00;1.00;1.00;1.00;1.00;1.00;1.00;1.00;1.00	Bacteria: 1.00	Cyanobacteria: 1.00	NA	Synechococcales: 1.00	Synechococcaceae: 1.00	Synechococcus: 1.00	not classified
12-S07_NODE_2818_length_1309_cov_6.946571	classified	2	1	1;131567;2	1.00;1.00;1.00	Bacteria: 1.00	not classified	not classified	not classified	not classified	not classified	not classified
12-S07_NODE_2819_length_1308_cov_4.769354	classified	2	2	1;131567;2;1783272;1798711;1117;1890424;1890426;1129;2626047	1.00;1.00;1.00;1.00;1.00;1.00;0.54;0.54;0.54;0.54	Bacteria: 1.00	Cyanobacteria: 1.00	NA	Synechococcales: 0.54	Synechococcaceae: 0.54	Synechococcus: 0.54	not classified
12-S07_NODE_2822_length_1307_cov_25.989617	unclassified (no hits to database)
12-S07_NODE_2823_length_1307_cov_4.202077	classified	2	2	1;131567;2;1783272;1798711;1117;1890424;1890426;1129;2626047	1.00;1.00;1.00;1.00;1.00;1.00;1.00;1.00;1.00;1.00	Bacteria: 1.00	Cyanobacteria: 1.00	NA	Synechococcales: 1.00	Synechococcaceae: 1.00	Synechococcus: 1.00	not classified
12-S07_NODE_2824_length_1307_cov_1.861821	classified	2	1	1;131567;2;1783272;1798711;1117;1890424	1.00;1.00;1.00;1.00;1.00;1.00;1.00	Bacteria: 1.00	Cyanobacteria: 1.00	NA	Synechococcales: 1.00	not classified	not classified	not classified
12-S07_NODE_2825_length_1306_cov_12.302958	classified	3	3	1;131567;2;1783272;1798711;1117;1890424;1890426;1129;2626047	1.00;1.00;1.00;0.87;0.87;0.87;0.87;0.87;0.87;0.87	Bacteria: 1.00	Cyanobacteria: 0.87	NA	Synechococcales: 0.87	Synechococcaceae: 0.87	Synechococcus: 0.87	not classified
12-S07_NODE_2832_length_1304_cov_2.255404	classified	2	1	1;131567;2;1783272;1798711;1117;1890424;1890426;1129;2626047	1.00;1.00;1.00;1.00;1.00;1.00;1.00;1.00;1.00;1.00	Bacteria: 1.00	Cyanobacteria: 1.00	NA	Synechococcales: 1.00	Synechococcaceae: 1.00	Synechococcus: 1.00	not classified
12-S07_NODE_2834_length_1303_cov_3.984776	classified	1	1	1;131567;2;1783272;1798711;1117;1890424;1890426;1129;2626047;2055944	1.00;1.00;1.00;1.00;1.00;1.00;1.00;1.00;1.00;1.00;1.00	Bacteria: 1.00	Cyanobacteria: 1.00	NA	Synechococcales: 1.00	Synechococcaceae: 1.00	Synechococcus: 1.00	Synechococcus sp. BS56D: 1.00
12-S07_NODE_2835_length_1303_cov_2.592147	classified	1	1	1;131567;2;1783272;1798711;1117;1890424;1890426;1129;2626047	1.00;1.00;1.00;1.00;1.00;1.00;1.00;1.00;1.00;1.00	Bacteria: 1.00	Cyanobacteria: 1.00	NA	Synechococcales: 1.00	Synechococcaceae: 1.00	Synechococcus: 1.00	not classified
12-S07_NODE_2852_length_1294_cov_3.265537	classified	3	3	1;131567;2;1783272;1798711;1117;1890424;1890426;1129;2626047	1.00;1.00;1.00;1.00;1.00;1.00;1.00;1.00;1.00;1.00	Bacteria: 1.00	Cyanobacteria: 1.00	NA	Synechococcales: 1.00	Synechococcaceae: 1.00	Synechococcus: 1.00	not classified
12-S07_NODE_2855_length_1292_cov_1.928052	classified	2	1	1;131567;2;1783272;1798711;1117;1890424;1890426;1129;2626047;368495	1.00;1.00;1.00;1.00;1.00;1.00;1.00;1.00;1.00;1.00;1.00	Bacteria: 1.00	Cyanobacteria: 1.00	NA	Synechococcales: 1.00	Synechococcaceae: 1.00	Synechococcus: 1.00	Synechococcus sp. UW106: 1.00
12-S07_NODE_2856_length_1291_cov_3.536408	classified	2	1	1;131567;2;1783272;1798711;1798710;1897007;2052166	1.00;1.00;1.00;1.00;1.00;1.00;1.00;1.00	Bacteria: 1.00	Candidatus Melainabacteria: 1.00	NA	NA	NA	NA	Candidatus Melainabacteria bacterium: 1.00
12-S07_NODE_2858_length_1291_cov_2.567152	classified	1	1	1;131567;2;1783272;1798711;1117;1890424;1213;1218;1219	1.00;1.00;1.00;1.00;1.00;1.00;1.00;1.00;1.00;1.00	Bacteria: 1.00	Cyanobacteria: 1.00	NA	Synechococcales: 1.00	Prochloraceae: 1.00	Prochlorococcus: 1.00	Prochlorococcus marinus: 1.00
12-S07_NODE_2860_length_1290_cov_1.774899	classified	3	3	1;131567;2;1783272;1798711;1117;1890424;1890426;1129;2626047	1.00;1.00;1.00;1.00;1.00;1.00;1.00;1.00;1.00;1.00	Bacteria: 1.00	Cyanobacteria: 1.00	NA	Synechococcales: 1.00	Synechococcaceae: 1.00	Synechococcus: 1.00	not classified
12-S07_NODE_2861_length_1289_cov_14.773906	classified	2	2	1;131567;2;1783272;1798711;1117;1890424;1890426;1129;2626047	1.00;1.00;1.00;1.00;1.00;1.00;1.00;1.00;1.00;1.00	Bacteria: 1.00	Cyanobacteria: 1.00	NA	Synechococcales: 1.00	Synechococcaceae: 1.00	Synechococcus: 1.00	not classified
12-S07_NODE_2862_length_1289_cov_4.706645	classified	1	1	1;131567;2;1783272;1798711;1117;1890424;1890426;1129;2626047	1.00;1.00;1.00;1.00;1.00;1.00;1.00;1.00;1.00;1.00	Bacteria: 1.00	Cyanobacteria: 1.00	NA	Synechococcales: 1.00	Synechococcaceae: 1.00	Synechococcus: 1.00	not classified
12-S07_NODE_2865_length_1287_cov_1013.379058	classified	1	1	1;131567;2;1783272;1798711;1117;1890424;1890426;1129;2626047;2575511	1.00;1.00;1.00;1.00;1.00;1.00;1.00;1.00;1.00;1.00;1.00	Bacteria: 1.00	Cyanobacteria: 1.00	NA	Synechococcales: 1.00	Synechococcaceae: 1.00	Synechococcus: 1.00	Synechococcus sp. GEYO: 1.00
12-S07_NODE_2866_length_1287_cov_33.007305	classified	1	1	1;131567;2;1783272;1798711;1117;1890424;1890426;1129;2626047;32051	1.00;1.00;1.00;1.00;1.00;1.00;1.00;1.00;1.00;1.00;1.00	Bacteria: 1.00	Cyanobacteria: 1.00	NA	Synechococcales: 1.00	Synechococcaceae: 1.00	Synechococcus: 1.00	Synechococcus sp. WH 7803: 1.00
12-S07_NODE_2867_length_1287_cov_2.844156	classified	1	1	1;131567;2;1783272;1798711;1117;1890424;1890426;1129;2626047	1.00;1.00;1.00;1.00;1.00;1.00;1.00;1.00;1.00;1.00	Bacteria: 1.00	Cyanobacteria: 1.00	NA	Synechococcales: 1.00	Synechococcaceae: 1.00	Synechococcus: 1.00	not classified
12-S07_NODE_286_length_9932_cov_4.701833	classified	14	12	1;131567;2;1783272;1798711;1117;1890424;1890426;1129;2626047;221359	1.00;1.00;1.00;0.97;0.97;0.97;0.97;0.97;0.97;0.97;0.67	Bacteria: 1.00	Cyanobacteria: 0.97	NA	Synechococcales: 0.97	Synechococcaceae: 0.97	Synechococcus: 0.97	Synechococcus sp. RS9916: 0.67
12-S07_NODE_2870_length_1286_cov_4.017059	classified	2	1	1;131567;2;1783272;1798711;1117;1890424;1890426;1129;2626047	1.00;1.00;1.00;1.00;1.00;1.00;1.00;1.00;1.00;1.00	Bacteria: 1.00	Cyanobacteria: 1.00	NA	Synechococcales: 1.00	Synechococcaceae: 1.00	Synechococcus: 1.00	not classified
12-S07_NODE_2871_length_1284_cov_5.480065	classified	1	1	1;131567;2;1783272;1798711;1117;1890424;1890426;1129;2626047;368495	1.00;1.00;1.00;1.00;1.00;1.00;1.00;1.00;1.00;1.00;1.00	Bacteria: 1.00	Cyanobacteria: 1.00	NA	Synechococcales: 1.00	Synechococcaceae: 1.00	Synechococcus: 1.00	Synechococcus sp. UW106: 1.00
12-S07_NODE_2874_length_1284_cov_2.131814	classified	1	1	1;131567;2;1783272;1798711;1117;1890424;1890426;1129;2626047;368493	1.00;1.00;1.00;1.00;1.00;1.00;1.00;1.00;1.00;1.00;1.00	Bacteria: 1.00	Cyanobacteria: 1.00	NA	Synechococcales: 1.00	Synechococcaceae: 1.00	Synechococcus: 1.00	Synechococcus sp. UW69: 1.00
12-S07_NODE_2879_length_1281_cov_3.486949	classified	1	1	1;131567;2;1783272;1798711;1117;1890424	1.00;1.00;1.00;1.00;1.00;1.00;1.00	Bacteria: 1.00	Cyanobacteria: 1.00	NA	Synechococcales: 1.00	not classified	not classified	not classified
12-S07_NODE_2881_length_1281_cov_3.004078	unclassified (hits not found in taxnomy files)
12-S07_NODE_2882_length_1281_cov_1.988581	classified	2	1	1;131567;2;1783272;1798711;1117;1890424;1890426;1129;2626047	1.00;1.00;1.00;1.00;1.00;1.00;1.00;1.00;1.00;1.00	Bacteria: 1.00	Cyanobacteria: 1.00	NA	Synechococcales: 1.00	Synechococcaceae: 1.00	Synechococcus: 1.00	not classified
12-S07_NODE_2884_length_1277_cov_47.488543	classified	2	2	1;131567;2;1783272;1798711;1117;1890424;1890426;1129;2626047	1.00;1.00;1.00;1.00;1.00;1.00;1.00;1.00;1.00;1.00	Bacteria: 1.00	Cyanobacteria: 1.00	NA	Synechococcales: 1.00	Synechococcaceae: 1.00	Synechococcus: 1.00	not classified
12-S07_NODE_2885_length_1277_cov_18.826514	classified	3	2	1;131567;2;1783272;1798711;1117;1890424;1890426;1129;2626047;368491	1.00;1.00;1.00;0.86;0.86;0.86;0.86;0.86;0.86;0.86;0.86	Bacteria: 1.00	Cyanobacteria: 0.86	NA	Synechococcales: 0.86	Synechococcaceae: 0.86	Synechococcus: 0.86	Synechococcus sp. UW86: 0.86
12-S07_NODE_2887_length_1276_cov_17.185913	unclassified (hits not found in taxnomy files)
12-S07_NODE_288_length_9862_cov_8.487203	classified	14	14	1;131567;2;1783272;1798711;1117;1890424;1890426;1129;2626047	1.00;1.00;1.00;1.00;1.00;1.00;0.74;0.74;0.74;0.74	Bacteria: 1.00	Cyanobacteria: 1.00	NA	Synechococcales: 0.74	Synechococcaceae: 0.74	Synechococcus: 0.74	not classified
12-S07_NODE_2903_length_1271_cov_2.759868	classified	3	2	1;131567;2;1783272;1798711;1117;1890424;1890426;1129;2626047	1.00;1.00;1.00;1.00;1.00;1.00;1.00;1.00;1.00;1.00	Bacteria: 1.00	Cyanobacteria: 1.00	NA	Synechococcales: 1.00	Synechococcaceae: 1.00	Synechococcus: 1.00	not classified
12-S07_NODE_2907_length_1270_cov_6.311111	unclassified (hits not found in taxnomy files)
12-S07_NODE_2908_length_1270_cov_4.877366	classified	1	1	1;131567;2;1783272;1798711;1117;1890424;1890426;1129;2626047	1.00;1.00;1.00;1.00;1.00;1.00;1.00;1.00;1.00;1.00	Bacteria: 1.00	Cyanobacteria: 1.00	NA	Synechococcales: 1.00	Synechococcaceae: 1.00	Synechococcus: 1.00	not classified
12-S07_NODE_2910_length_1269_cov_1.350906	classified	2	2	1;131567;2;1783272;1798711;1117;1890424;1890426;1129;2626047	1.00;1.00;1.00;1.00;1.00;1.00;1.00;1.00;1.00;1.00	Bacteria: 1.00	Cyanobacteria: 1.00	NA	Synechococcales: 1.00	Synechococcaceae: 1.00	Synechococcus: 1.00	not classified
12-S07_NODE_2917_length_1264_cov_9.838710	unclassified (hits not found in taxnomy files)
12-S07_NODE_2918_length_1264_cov_2.841191	classified	1	1	1;131567;2;1783272;1798711;1117;1890424;1890426;1129;2626047	1.00;1.00;1.00;1.00;1.00;1.00;1.00;1.00;1.00;1.00	Bacteria: 1.00	Cyanobacteria: 1.00	NA	Synechococcales: 1.00	Synechococcaceae: 1.00	Synechococcus: 1.00	not classified
12-S07_NODE_291_length_9842_cov_12.415551	classified	14	12	1;131567;2;1783272;1798711;1117;1890424;1890426;1129;2626047	1.00;1.00;1.00;1.00;1.00;1.00;1.00;0.96;0.96;0.96	Bacteria: 1.00	Cyanobacteria: 1.00	NA	Synechococcales: 1.00	Synechococcaceae: 0.96	Synechococcus: 0.96	not classified
12-S07_NODE_2920_length_1263_cov_3.977649	classified	3	2	1;131567;2;1783272;1798711;1117;1890424;1890426;1129;2626047	1.00;1.00;1.00;0.53;0.53;0.53;0.53;0.53;0.53;0.53	Bacteria: 1.00	Cyanobacteria: 0.53	NA	Synechococcales: 0.53	Synechococcaceae: 0.53	Synechococcus: 0.53	not classified
12-S07_NODE_2921_length_1262_cov_4.249379	classified	2	2	1;131567;2;1783272;1798711;1117;1890424;1890426;1129;2626047	1.00;1.00;1.00;1.00;1.00;1.00;1.00;1.00;1.00;1.00	Bacteria: 1.00	Cyanobacteria: 1.00	NA	Synechococcales: 1.00	Synechococcaceae: 1.00	Synechococcus: 1.00	not classified
12-S07_NODE_2931_length_1259_cov_501.239203	classified	3	1	1;131567;2;1783272;1798711;1117;1890424;1890426;1129;2626047;232348	1.00;1.00;1.00;1.00;1.00;1.00;1.00;1.00;1.00;1.00;1.00	Bacteria: 1.00	Cyanobacteria: 1.00	NA	Synechococcales: 1.00	Synechococcaceae: 1.00	Synechococcus: 1.00	Synechococcus sp. CB0101: 1.00
12-S07_NODE_2933_length_1259_cov_2.278239	classified	2	2	1;131567;2;1783272;1798711;1117;1890424;1890426;1129;2626047	1.00;1.00;1.00;1.00;1.00;1.00;1.00;1.00;1.00;1.00	Bacteria: 1.00	Cyanobacteria: 1.00	NA	Synechococcales: 1.00	Synechococcaceae: 1.00	Synechococcus: 1.00	not classified
12-S07_NODE_2936_length_1258_cov_26.633416	classified	1	1	1;131567;2;1783272;1798711;1117;1890424;1890426;1129;2626047	1.00;1.00;1.00;1.00;1.00;1.00;1.00;1.00;1.00;1.00	Bacteria: 1.00	Cyanobacteria: 1.00	NA	Synechococcales: 1.00	Synechococcaceae: 1.00	Synechococcus: 1.00	not classified
12-S07_NODE_2939_length_1257_cov_3.518303	classified	2	2	1;131567;2;1783272;1798711;1117;1890424;1890426;1129;2626047	1.00;1.00;1.00;1.00;1.00;1.00;1.00;0.81;0.81;0.81	Bacteria: 1.00	Cyanobacteria: 1.00	NA	Synechococcales: 1.00	Synechococcaceae: 0.81	Synechococcus: 0.81	not classified
12-S07_NODE_2941_length_1256_cov_3.830142	unclassified (no hits to database)
12-S07_NODE_2942_length_1255_cov_6.366667	classified	4	4	1;131567;2;1783272;1798711;1117;1890424;1890426;1129;2626047	1.00;1.00;1.00;0.83;0.83;0.83;0.83;0.83;0.83;0.83	Bacteria: 1.00	Cyanobacteria: 0.83	NA	Synechococcales: 0.83	Synechococcaceae: 0.83	Synechococcus: 0.83	not classified
12-S07_NODE_2952_length_1252_cov_370.417711	unclassified (hits not found in taxnomy files)
12-S07_NODE_2953_length_1252_cov_4.730994	unclassified (hits not found in taxnomy files)
12-S07_NODE_2956_length_1252_cov_3.023392	classified	2	1	1;131567;2;1783272;1798711;1117;1890424;1890426;1129;2626047	1.00;1.00;1.00;1.00;1.00;1.00;1.00;1.00;1.00;1.00	Bacteria: 1.00	Cyanobacteria: 1.00	NA	Synechococcales: 1.00	Synechococcaceae: 1.00	Synechococcus: 1.00	not classified
12-S07_NODE_2959_length_1252_cov_1.797828	classified	2	2	1;131567;2;1783272;1798711;1117;1890424;1890426;1129;2626047	1.00;1.00;1.00;1.00;1.00;1.00;1.00;1.00;1.00;1.00	Bacteria: 1.00	Cyanobacteria: 1.00	NA	Synechococcales: 1.00	Synechococcaceae: 1.00	Synechococcus: 1.00	not classified
12-S07_NODE_295_length_9755_cov_19.153093	classified	12	4	1;131567;2;1783272;1798711;1117	1.00;1.00;1.00;0.67;0.67;0.67	Bacteria: 1.00	Cyanobacteria: 0.67	not classified	not classified	not classified	not classified	not classified
12-S07_NODE_2960_length_1251_cov_7.525084	classified	3	2	1;131567;2;1783272;1798711;1117;1890424;1890426;1129;2626047;110662	1.00;1.00;1.00;0.51;0.51;0.51;0.51;0.51;0.51;0.51;0.51	Bacteria: 1.00	Cyanobacteria: 0.51	NA	Synechococcales: 0.51	Synechococcaceae: 0.51	Synechococcus: 0.51	Synechococcus sp. CC9605: 0.51
12-S07_NODE_2966_length_1249_cov_102.573702	classified	4	3	1;131567;2;1783272;1798711;1117;1890424;1890426;1129;2626047	1.00;1.00;1.00;1.00;1.00;1.00;1.00;1.00;1.00;1.00	Bacteria: 1.00	Cyanobacteria: 1.00	NA	Synechococcales: 1.00	Synechococcaceae: 1.00	Synechococcus: 1.00	not classified
12-S07_NODE_2968_length_1248_cov_2.851759	unclassified (hits not found in taxnomy files)
12-S07_NODE_2970_length_1248_cov_2.150880	classified	4	4	1;131567;2;1783272;1798711;1117;1890424;1890426;1129;2626047	1.00;1.00;1.00;1.00;1.00;1.00;0.71;0.71;0.71;0.71	Bacteria: 1.00	Cyanobacteria: 1.00	NA	Synechococcales: 0.71	Synechococcaceae: 0.71	Synechococcus: 0.71	not classified
12-S07_NODE_2974_length_1247_cov_2.149454	classified	2	2	1;131567;2;1783272;1798711;1117;1890424;1890426;1129;2626047	1.00;1.00;1.00;1.00;1.00;1.00;1.00;1.00;1.00;1.00	Bacteria: 1.00	Cyanobacteria: 1.00	NA	Synechococcales: 1.00	Synechococcaceae: 1.00	Synechococcus: 1.00	not classified
12-S07_NODE_2984_length_1242_cov_2.069082	classified	2	1	1;131567;2;1783272;1798711;1117;1890424;1890426;1129;2626047;1442556	1.00;1.00;1.00;1.00;1.00;1.00;1.00;1.00;1.00;1.00;1.00	Bacteria: 1.00	Cyanobacteria: 1.00	NA	Synechococcales: 1.00	Synechococcaceae: 1.00	Synechococcus: 1.00	Synechococcus sp. PROS-7-1: 1.00
12-S07_NODE_2985_length_1242_cov_1.856782	classified	1	1	1;131567;2;1783272;1798711;1117;1890424;1890426;1129;2626047;84588	1.00;1.00;1.00;1.00;1.00;1.00;1.00;1.00;1.00;1.00;1.00	Bacteria: 1.00	Cyanobacteria: 1.00	NA	Synechococcales: 1.00	Synechococcaceae: 1.00	Synechococcus: 1.00	Synechococcus sp. WH 8102: 1.00
12-S07_NODE_2987_length_1241_cov_15.269815	classified	2	2	1;131567;2;1783272;1798711;1117;1890424;1890426;1129;2626047	1.00;1.00;1.00;1.00;1.00;1.00;1.00;1.00;1.00;1.00	Bacteria: 1.00	Cyanobacteria: 1.00	NA	Synechococcales: 1.00	Synechococcaceae: 1.00	Synechococcus: 1.00	not classified
12-S07_NODE_2993_length_1239_cov_2.638514	classified	1	1	1;131567;2;1783272;1798711;1117;1890424;1890426;1129;2626047;1280380	1.00;1.00;1.00;1.00;1.00;1.00;1.00;1.00;1.00;1.00;1.00	Bacteria: 1.00	Cyanobacteria: 1.00	NA	Synechococcales: 1.00	Synechococcaceae: 1.00	Synechococcus: 1.00	Synechococcus sp. KORDI-100: 1.00
12-S07_NODE_2996_length_1237_cov_34.175127	classified	2	2	1;131567;2;1783272;1798711;1117;1890424;1890426;1129;2626047;221359	1.00;1.00;1.00;1.00;1.00;1.00;1.00;1.00;1.00;1.00;0.55	Bacteria: 1.00	Cyanobacteria: 1.00	NA	Synechococcales: 1.00	Synechococcaceae: 1.00	Synechococcus: 1.00	Synechococcus sp. RS9916: 0.55
12-S07_NODE_3000_length_1236_cov_17.324301	classified	2	2	1;131567;2;1783272;1798711;1117;1890424;1890426;1129;2626047;585425	1.00;1.00;1.00;0.71;0.71;0.71;0.71;0.71;0.71;0.71;0.71	Bacteria: 1.00	Cyanobacteria: 0.71	NA	Synechococcales: 0.71	Synechococcaceae: 0.71	Synechococcus: 0.71	Synechococcus sp. KORDI-52: 0.71
12-S07_NODE_3004_length_1234_cov_4.302799	classified	2	2	1;131567;2;1783272;1798711;1117;1890424;1890426;1129;2626047	1.00;1.00;1.00;1.00;1.00;1.00;0.59;0.59;0.59;0.59	Bacteria: 1.00	Cyanobacteria: 1.00	NA	Synechococcales: 0.59	Synechococcaceae: 0.59	Synechococcus: 0.59	not classified
12-S07_NODE_3013_length_1229_cov_15.425043	classified	2	2	1;131567;2;1783272;1798711;1117;1890424;1890426;1129;2626047;221359	1.00;1.00;1.00;1.00;1.00;1.00;1.00;1.00;1.00;1.00;0.63	Bacteria: 1.00	Cyanobacteria: 1.00	NA	Synechococcales: 1.00	Synechococcaceae: 1.00	Synechococcus: 1.00	Synechococcus sp. RS9916: 0.63
12-S07_NODE_3016_length_1228_cov_364.550725	unclassified (hits not found in taxnomy files)
12-S07_NODE_3017_length_1228_cov_14.647911	classified	3	1	1;131567;2;1783272;1798711;1117;1890424;1890426;1129;2626047;32051	1.00;1.00;1.00;1.00;1.00;1.00;1.00;1.00;1.00;1.00;1.00	Bacteria: 1.00	Cyanobacteria: 1.00	NA	Synechococcales: 1.00	Synechococcaceae: 1.00	Synechococcus: 1.00	Synechococcus sp. WH 7803: 1.00
12-S07_NODE_3019_length_1228_cov_4.016198	classified	2	2	1;131567;2;1783272;1798711;1117;1890424;1890426;1129;2626047	1.00;1.00;1.00;1.00;1.00;1.00;1.00;1.00;1.00;1.00	Bacteria: 1.00	Cyanobacteria: 1.00	NA	Synechococcales: 1.00	Synechococcaceae: 1.00	Synechococcus: 1.00	not classified
12-S07_NODE_3027_length_1226_cov_4.902647	classified	2	1	1;131567;2;1783272;1798711;1117;1890424;1890426;1129;2626047	1.00;1.00;1.00;1.00;1.00;1.00;1.00;1.00;1.00;1.00	Bacteria: 1.00	Cyanobacteria: 1.00	NA	Synechococcales: 1.00	Synechococcaceae: 1.00	Synechococcus: 1.00	not classified
12-S07_NODE_302_length_9639_cov_40.652129	classified	8	2	1;131567;2	1.00;1.00;1.00	Bacteria: 1.00	not classified	not classified	not classified	not classified	not classified	not classified
12-S07_NODE_3030_length_1226_cov_3.227156	classified	4	4	1;131567;2;1783272;1798711;1117;1890424;1890426;1129;2626047	1.00;1.00;1.00;1.00;1.00;1.00;1.00;1.00;1.00;1.00	Bacteria: 1.00	Cyanobacteria: 1.00	NA	Synechococcales: 1.00	Synechococcaceae: 1.00	Synechococcus: 1.00	not classified
12-S07_NODE_3033_length_1225_cov_3.010256	unclassified (hits not found in taxnomy files)
12-S07_NODE_3036_length_1224_cov_3.780154	classified	2	1	1;131567;2;1783272;1798711;1117;1890424;1890426;1129;2626047	1.00;1.00;1.00;1.00;1.00;1.00;1.00;1.00;1.00;1.00	Bacteria: 1.00	Cyanobacteria: 1.00	NA	Synechococcales: 1.00	Synechococcaceae: 1.00	Synechococcus: 1.00	not classified
12-S07_NODE_3038_length_1222_cov_2.911740	unclassified (no hits to database)
12-S07_NODE_3040_length_1220_cov_47.972532	classified	2	2	1;131567;2;1783272;1798711;1117;1890424;1890426;1129;2626047	1.00;1.00;1.00;1.00;1.00;1.00;0.53;0.53;0.53;0.53	Bacteria: 1.00	Cyanobacteria: 1.00	NA	Synechococcales: 0.53	Synechococcaceae: 0.53	Synechococcus: 0.53	not classified
12-S07_NODE_3041_length_1220_cov_3.334764	classified	1	1	1;131567;2;1783272;1798711;1117;1890424;1890426;1129;2626047	1.00;1.00;1.00;1.00;1.00;1.00;1.00;1.00;1.00;1.00	Bacteria: 1.00	Cyanobacteria: 1.00	NA	Synechococcales: 1.00	Synechococcaceae: 1.00	Synechococcus: 1.00	not classified
12-S07_NODE_3045_length_1218_cov_74.376612	unclassified (no hits to database)
12-S07_NODE_3046_length_1218_cov_11.226139	unclassified (no hits to database)
12-S07_NODE_304_length_9592_cov_76.180141	classified	10	10	1;131567;2;1783272;1798711;1117;1890424;1890426;1129;2626047	1.00;1.00;1.00;0.82;0.82;0.82;0.82;0.82;0.82;0.82	Bacteria: 1.00	Cyanobacteria: 0.82	NA	Synechococcales: 0.82	Synechococcaceae: 0.82	Synechococcus: 0.82	not classified
12-S07_NODE_3062_length_1214_cov_298.025022	classified	1	1	1;131567;2;1783272;1798711;1117;1890424;1890426;1129;2626047;166314	1.00;1.00;1.00;1.00;1.00;1.00;1.00;1.00;1.00;1.00;1.00	Bacteria: 1.00	Cyanobacteria: 1.00	NA	Synechococcales: 1.00	Synechococcaceae: 1.00	Synechococcus: 1.00	Synechococcus sp. WH 8109: 1.00
12-S07_NODE_3063_length_1214_cov_153.306299	unclassified (hits not found in taxnomy files)
12-S07_NODE_3064_length_1214_cov_3.499569	classified	2	1	1;131567;2;1783272;1798711;1117;1890424;1890426;1129;2626047	1.00;1.00;1.00;1.00;1.00;1.00;1.00;1.00;1.00;1.00	Bacteria: 1.00	Cyanobacteria: 1.00	NA	Synechococcales: 1.00	Synechococcaceae: 1.00	Synechococcus: 1.00	not classified
12-S07_NODE_3066_length_1213_cov_21.017271	classified	2	1	1;131567;2;1783272;1798711;1117;1890424;1890426;1129;2626047	1.00;1.00;1.00;1.00;1.00;1.00;1.00;1.00;1.00;1.00	Bacteria: 1.00	Cyanobacteria: 1.00	NA	Synechococcales: 1.00	Synechococcaceae: 1.00	Synechococcus: 1.00	not classified
12-S07_NODE_3069_length_1213_cov_2.177029	unclassified (hits not found in taxnomy files)
12-S07_NODE_3070_length_1212_cov_2.764045	classified	2	2	1;131567;2;1783272;1798711;1117;1890424;1890426;1129;2626047	1.00;1.00;1.00;1.00;1.00;1.00;1.00;1.00;1.00;1.00	Bacteria: 1.00	Cyanobacteria: 1.00	NA	Synechococcales: 1.00	Synechococcaceae: 1.00	Synechococcus: 1.00	not classified
12-S07_NODE_3072_length_1211_cov_20.993080	classified	3	2	1;131567;2	1.00;1.00;1.00	Bacteria: 1.00	not classified	not classified	not classified	not classified	not classified	not classified
12-S07_NODE_3073_length_1211_cov_4.145329	classified	3	2	1;131567;2;1783272;1798711;1117;1890424;1890426;1129;2626047	1.00;1.00;1.00;0.54;0.54;0.54;0.54;0.54;0.54;0.54	Bacteria: 1.00	Cyanobacteria: 0.54	NA	Synechococcales: 0.54	Synechococcaceae: 0.54	Synechococcus: 0.54	not classified
12-S07_NODE_3075_length_1211_cov_3.218858	classified	2	2	1;131567;2;1783272;1798711;1117;1890424;1890426;1129;2626047	1.00;1.00;1.00;1.00;1.00;1.00;1.00;1.00;1.00;1.00	Bacteria: 1.00	Cyanobacteria: 1.00	NA	Synechococcales: 1.00	Synechococcaceae: 1.00	Synechococcus: 1.00	not classified
12-S07_NODE_3076_length_1211_cov_2.789792	classified	1	1	1;131567;2;1783272;1798711;1117;1161;1892259;77021;77022	1.00;1.00;1.00;1.00;1.00;1.00;1.00;1.00;1.00;1.00	Bacteria: 1.00	Cyanobacteria: 1.00	NA	Nostocales: 1.00	Aphanizomenonaceae: 1.00	Cylindrospermopsis: 1.00	Cylindrospermopsis raciborskii: 1.00
12-S07_NODE_307_length_9557_cov_113.275205	classified	12	4	1;131567;2;1783272;1798711;1117	1.00;1.00;1.00;1.00;1.00;1.00	Bacteria: 1.00	Cyanobacteria: 1.00	not classified	not classified	not classified	not classified	not classified
12-S07_NODE_3082_length_1208_cov_3.550737	classified	2	2	1;131567;2	1.00;1.00;1.00	Bacteria: 1.00	not classified	not classified	not classified	not classified	not classified	not classified
12-S07_NODE_3083_length_1208_cov_2.758890	unclassified (hits not found in taxnomy files)
12-S07_NODE_3085_length_1207_cov_923.940972	classified	1	1	1;131567;2;1783272;1798711;1117;1890424;1890426;1129;2626047	1.00;1.00;1.00;1.00;1.00;1.00;1.00;1.00;1.00;1.00	Bacteria: 1.00	Cyanobacteria: 1.00	NA	Synechococcales: 1.00	Synechococcaceae: 1.00	Synechococcus: 1.00	not classified
12-S07_NODE_3089_length_1204_cov_6.395997	classified	2	2	1;131567;2;1783272;1798711;1117;1890424;1890426;1129;2626047;110662	1.00;1.00;1.00;1.00;1.00;1.00;1.00;1.00;1.00;1.00;0.63	Bacteria: 1.00	Cyanobacteria: 1.00	NA	Synechococcales: 1.00	Synechococcaceae: 1.00	Synechococcus: 1.00	Synechococcus sp. CC9605: 0.63
12-S07_NODE_308_length_9514_cov_5.454507	classified	11	10	1;131567;2;1783272;1798711;1117;1890424;1890426;1129;2626047	1.00;1.00;0.90;0.90;0.90;0.90;0.90;0.90;0.90;0.90	Bacteria: 0.90	Cyanobacteria: 0.90	NA	Synechococcales: 0.90	Synechococcaceae: 0.90	Synechococcus: 0.90	not classified
12-S07_NODE_3090_length_1204_cov_2.360313	classified	2	1	1;131567;2	1.00;1.00;1.00	Bacteria: 1.00	not classified	not classified	not classified	not classified	not classified	not classified
12-S07_NODE_3096_length_1202_cov_168.708806	classified	2	2	1;131567;2;1783272;1798711;1117;1890424;1890426;1129;2626047	1.00;1.00;1.00;1.00;1.00;1.00;1.00;1.00;1.00;1.00	Bacteria: 1.00	Cyanobacteria: 1.00	NA	Synechococcales: 1.00	Synechococcaceae: 1.00	Synechococcus: 1.00	not classified
12-S07_NODE_3098_length_1202_cov_8.135135	classified	2	2	1;131567;2;1783272;1798711;1117;1890424;1890426;1129;2626047	1.00;1.00;1.00;1.00;1.00;1.00;1.00;1.00;0.78;0.78	Bacteria: 1.00	Cyanobacteria: 1.00	NA	Synechococcales: 1.00	Synechococcaceae: 1.00	Synechococcus: 0.78	not classified
12-S07_NODE_3099_length_1202_cov_3.191805	unclassified (hits not found in taxnomy files)
12-S07_NODE_3102_length_1201_cov_2.446771	classified	1	1	1;131567;2;1783272;1798711;1117;1890424;1890426;1129;2626047	1.00;1.00;1.00;1.00;1.00;1.00;1.00;1.00;1.00;1.00	Bacteria: 1.00	Cyanobacteria: 1.00	NA	Synechococcales: 1.00	Synechococcaceae: 1.00	Synechococcus: 1.00	not classified
12-S07_NODE_3106_length_1200_cov_1.618341	classified	2	2	1;131567;2;1783272;1798711;1117;1890424;1890426;1129;2626047	1.00;1.00;1.00;1.00;1.00;1.00;1.00;1.00;0.72;0.72	Bacteria: 1.00	Cyanobacteria: 1.00	NA	Synechococcales: 1.00	Synechococcaceae: 1.00	Synechococcus: 0.72	not classified
12-S07_NODE_3108_length_1199_cov_230.034091	classified	1	1	1;131567;2;1783272;1798711;1117;1890424;1890426;1129;2626047;1280380	1.00;1.00;1.00;1.00;1.00;1.00;1.00;1.00;1.00;1.00;1.00	Bacteria: 1.00	Cyanobacteria: 1.00	NA	Synechococcales: 1.00	Synechococcaceae: 1.00	Synechococcus: 1.00	Synechococcus sp. KORDI-100: 1.00
12-S07_NODE_3109_length_1199_cov_49.493881	classified	2	2	1;131567;2;1783272;1798711;1117;1890424;1213;1218;1219;59922	1.00;1.00;1.00;0.87;0.87;0.87;0.87;0.87;0.87;0.87;0.87	Bacteria: 1.00	Cyanobacteria: 0.87	NA	Synechococcales: 0.87	Prochloraceae: 0.87	Prochlorococcus: 0.87	Prochlorococcus marinus: 0.87
12-S07_NODE_310_length_9485_cov_59.894804	classified	11	3	1;131567;2	1.00;1.00;1.00	Bacteria: 1.00	not classified	not classified	not classified	not classified	not classified	not classified
12-S07_NODE_3110_length_1199_cov_48.507867	classified	1	1	1;131567;2;1783272;1798711;1117;1890424;1890426;1129;2626047;2575511	1.00;1.00;1.00;1.00;1.00;1.00;1.00;1.00;1.00;1.00;1.00	Bacteria: 1.00	Cyanobacteria: 1.00	NA	Synechococcales: 1.00	Synechococcaceae: 1.00	Synechococcus: 1.00	Synechococcus sp. GEYO: 1.00
12-S07_NODE_3118_length_1198_cov_2.823272	unclassified (hits not found in taxnomy files)
12-S07_NODE_3119_length_1198_cov_2.720035	unclassified (hits not found in taxnomy files)
12-S07_NODE_3123_length_1196_cov_3.411043	classified	2	2	1;131567;2;1783272;1798711;1117;1890424;1890426;1129;2626047	1.00;1.00;1.00;1.00;1.00;1.00;1.00;1.00;1.00;1.00	Bacteria: 1.00	Cyanobacteria: 1.00	NA	Synechococcales: 1.00	Synechococcaceae: 1.00	Synechococcus: 1.00	not classified
12-S07_NODE_3126_length_1194_cov_2.031607	classified	1	1	1;131567;2;1783272;1798711;1117;1890424;1890426;1129;2626047	1.00;1.00;1.00;1.00;1.00;1.00;1.00;1.00;1.00;1.00	Bacteria: 1.00	Cyanobacteria: 1.00	NA	Synechococcales: 1.00	Synechococcaceae: 1.00	Synechococcus: 1.00	not classified
12-S07_NODE_3128_length_1193_cov_2.660808	classified	3	3	1;131567;2;1783272;1798711;1117;1890424;1890426;1129;2626047	1.00;1.00;1.00;0.65;0.65;0.65;0.65;0.65;0.65;0.65	Bacteria: 1.00	Cyanobacteria: 0.65	NA	Synechococcales: 0.65	Synechococcaceae: 0.65	Synechococcus: 0.65	not classified
12-S07_NODE_3129_length_1192_cov_3.385224	classified	2	1	1;131567;2;1783272;1798711;1117	1.00;1.00;1.00;1.00;1.00;1.00	Bacteria: 1.00	Cyanobacteria: 1.00	not classified	not classified	not classified	not classified	not classified
12-S07_NODE_312_length_9419_cov_35.052114	classified	3	3	1;131567;2;1783272;1798711;1117	1.00;1.00;1.00;0.89;0.89;0.89	Bacteria: 1.00	Cyanobacteria: 0.89	not classified	not classified	not classified	not classified	not classified
12-S07_NODE_3138_length_1188_cov_46.506620	classified	2	2	1;131567;2;1783272;1798711;1117;1890424;1890426;1129;2626047	1.00;1.00;1.00;1.00;1.00;1.00;0.50;0.50;0.50;0.50	Bacteria: 1.00	Cyanobacteria: 1.00	NA	Synechococcales: 0.50	Synechococcaceae: 0.50	Synechococcus: 0.50	not classified
12-S07_NODE_3154_length_1182_cov_2.401952	classified	1	1	1;131567;2;1783272;1798711;1117;1890424;1890426;1129;2626047;166314	1.00;1.00;1.00;1.00;1.00;1.00;1.00;1.00;1.00;1.00;1.00	Bacteria: 1.00	Cyanobacteria: 1.00	NA	Synechococcales: 1.00	Synechococcaceae: 1.00	Synechococcus: 1.00	Synechococcus sp. WH 8109: 1.00
12-S07_NODE_3156_length_1181_cov_5.343694	classified	2	1	1;131567;2	1.00;1.00;1.00	Bacteria: 1.00	not classified	not classified	not classified	not classified	not classified	not classified
12-S07_NODE_3160_length_1178_cov_72.853963	classified	1	1	1;131567;2;1783272;1798711;1117;1890424;1890426;1129;2626047;1986597	1.00;1.00;1.00;1.00;1.00;1.00;1.00;1.00;1.00;1.00;1.00	Bacteria: 1.00	Cyanobacteria: 1.00	NA	Synechococcales: 1.00	Synechococcaceae: 1.00	Synechococcus: 1.00	Synechococcus sp. TMED20: 1.00
12-S07_NODE_3162_length_1177_cov_3.200535	unclassified (hits not found in taxnomy files)
12-S07_NODE_3163_length_1176_cov_716.383586	classified	1	1	1;131567;2	1.00;1.00;1.00	Bacteria: 1.00	not classified	not classified	not classified	not classified	not classified	not classified
12-S07_NODE_3166_length_1176_cov_13.811775	classified	2	2	1;131567;2;1783272;1798711;1117;1890424;1890426;1129;2626047	1.00;1.00;1.00;1.00;1.00;1.00;1.00;1.00;1.00;1.00	Bacteria: 1.00	Cyanobacteria: 1.00	NA	Synechococcales: 1.00	Synechococcaceae: 1.00	Synechococcus: 1.00	not classified
12-S07_NODE_316_length_9300_cov_7.637966	classified	8	6	1;131567;2;1783272;1798711;1117;1890424;1890426;1129;2626047	1.00;1.00;1.00;1.00;1.00;1.00;1.00;0.56;0.56;0.56	Bacteria: 1.00	Cyanobacteria: 1.00	NA	Synechococcales: 1.00	Synechococcaceae: 0.56	Synechococcus: 0.56	not classified
12-S07_NODE_3174_length_1174_cov_37.202860	unclassified (hits not found in taxnomy files)
12-S07_NODE_3180_length_1173_cov_81.485689	classified	1	1	1;131567;2;1783272;1798711;1117;1890424;1890426;1129;2626047	1.00;1.00;1.00;1.00;1.00;1.00;1.00;1.00;1.00;1.00	Bacteria: 1.00	Cyanobacteria: 1.00	NA	Synechococcales: 1.00	Synechococcaceae: 1.00	Synechococcus: 1.00	not classified
12-S07_NODE_3183_length_1172_cov_3.091316	unclassified (hits not found in taxnomy files)
12-S07_NODE_3184_length_1172_cov_3.049239	classified	2	2	1;131567;2;1783272;1798711;1117;1890424;1890426;1129;2626047;368491	1.00;1.00;1.00;1.00;1.00;1.00;1.00;1.00;1.00;1.00;0.60	Bacteria: 1.00	Cyanobacteria: 1.00	NA	Synechococcales: 1.00	Synechococcaceae: 1.00	Synechococcus: 1.00	Synechococcus sp. UW86: 0.60
12-S07_NODE_3186_length_1171_cov_38.794803	classified	1	1	1;131567;2;1783272;1798711;1117;1890424;1890426;1129;2626047;1979153	1.00;1.00;1.00;1.00;1.00;1.00;1.00;1.00;1.00;1.00;1.00	Bacteria: 1.00	Cyanobacteria: 1.00	NA	Synechococcales: 1.00	Synechococcaceae: 1.00	Synechococcus: 1.00	Synechococcus sp. YX04-3: 1.00
12-S07_NODE_3188_length_1171_cov_2.442652	unclassified (hits not found in taxnomy files)
12-S07_NODE_3190_length_1170_cov_16.512108	classified	2	2	1;131567;2;1783272;1798711;1117;1890424;1890426;1129;2626047	1.00;1.00;1.00;1.00;1.00;1.00;1.00;1.00;1.00;1.00	Bacteria: 1.00	Cyanobacteria: 1.00	NA	Synechococcales: 1.00	Synechococcaceae: 1.00	Synechococcus: 1.00	not classified
12-S07_NODE_3194_length_1167_cov_4.526978	classified	3	3	1;131567;2;1783272;1798711;1117;1890424;1890426;1129;2626047;368491	1.00;1.00;1.00;0.87;0.87;0.87;0.87;0.87;0.87;0.87;0.87	Bacteria: 1.00	Cyanobacteria: 0.87	NA	Synechococcales: 0.87	Synechococcaceae: 0.87	Synechococcus: 0.87	Synechococcus sp. UW86: 0.87
12-S07_NODE_3200_length_1165_cov_5.542342	unclassified (hits not found in taxnomy files)
12-S07_NODE_3203_length_1165_cov_2.623423	classified	2	2	1;131567;2;1783272;1798711;1117;1890424;1890426;1129;2626047;2575514	1.00;1.00;1.00;1.00;1.00;1.00;1.00;1.00;1.00;1.00;0.52	Bacteria: 1.00	Cyanobacteria: 1.00	NA	Synechococcales: 1.00	Synechococcaceae: 1.00	Synechococcus: 1.00	Synechococcus sp. N32: 0.52
12-S07_NODE_3208_length_1163_cov_4.175090	classified	1	1	1;131567;2;1783272;1798711;1117;1890424;1890426;1129;2626047;59931	1.00;1.00;1.00;1.00;1.00;1.00;1.00;1.00;1.00;1.00;1.00	Bacteria: 1.00	Cyanobacteria: 1.00	NA	Synechococcales: 1.00	Synechococcaceae: 1.00	Synechococcus: 1.00	Synechococcus sp. WH 7805: 1.00
12-S07_NODE_3209_length_1163_cov_3.229242	unclassified (hits not found in taxnomy files)
12-S07_NODE_320_length_9169_cov_22.938659	classified	7	4	1;131567;2;1783272;1798711;1117;1890424;1213;1218;1219;1801621	1.00;1.00;1.00;1.00;1.00;1.00;1.00;0.79;0.79;0.79;0.79	Bacteria: 1.00	Cyanobacteria: 1.00	NA	Synechococcales: 1.00	Prochloraceae: 0.79	Prochlorococcus: 0.79	Prochlorococcus marinus: 0.79
12-S07_NODE_3218_length_1159_cov_2.282609	classified	2	2	1;131567;2;1783272;1798711;1117;1890424;1890426;1129;2626047;2575514	1.00;1.00;1.00;1.00;1.00;1.00;1.00;1.00;1.00;1.00;1.00	Bacteria: 1.00	Cyanobacteria: 1.00	NA	Synechococcales: 1.00	Synechococcaceae: 1.00	Synechococcus: 1.00	Synechococcus sp. N32: 1.00
12-S07_NODE_321_length_9149_cov_9.542179	classified	12	10	1;131567;2;1783272;1798711;1117;1890424;1890426;1129;2626047	1.00;1.00;1.00;0.96;0.96;0.96;0.86;0.58;0.58;0.58	Bacteria: 1.00	Cyanobacteria: 0.96	NA	Synechococcales: 0.86	Synechococcaceae: 0.58	Synechococcus: 0.58	not classified
12-S07_NODE_3222_length_1158_cov_4.620127	classified	2	2	1;131567;2;1783272;1798711;1117;1890424;1890426;1129;2626047;221359	1.00;1.00;1.00;1.00;1.00;1.00;1.00;1.00;1.00;1.00;0.58	Bacteria: 1.00	Cyanobacteria: 1.00	NA	Synechococcales: 1.00	Synechococcaceae: 1.00	Synechococcus: 1.00	Synechococcus sp. RS9916: 0.58
12-S07_NODE_3227_length_1156_cov_37.069028	classified	2	2	1;131567;2;1783272;1798711;1117;1890424;1890426;1129;2626047	1.00;1.00;1.00;0.63;0.63;0.63;0.63;0.63;0.63;0.63	Bacteria: 1.00	Cyanobacteria: 0.63	NA	Synechococcales: 0.63	Synechococcaceae: 0.63	Synechococcus: 0.63	not classified
12-S07_NODE_322_length_9132_cov_15.084830	classified	14	14	1;131567;2;1783272;1798711;1117;1890424;1890426;1129;2626047	1.00;1.00;1.00;0.78;0.78;0.78;0.69;0.69;0.69;0.69	Bacteria: 1.00	Cyanobacteria: 0.78	NA	Synechococcales: 0.69	Synechococcaceae: 0.69	Synechococcus: 0.69	not classified
12-S07_NODE_3231_length_1155_cov_3.064545	classified	2	2	1;131567;2;1783272;1798711;1117;1890424;1890426;1129;2626047	1.00;1.00;1.00;1.00;1.00;1.00;1.00;1.00;1.00;1.00	Bacteria: 1.00	Cyanobacteria: 1.00	NA	Synechococcales: 1.00	Synechococcaceae: 1.00	Synechococcus: 1.00	not classified
12-S07_NODE_3236_length_1154_cov_2.171065	classified	2	1	1;131567;2;1783272;1798711;1117	1.00;1.00;1.00;1.00;1.00;1.00	Bacteria: 1.00	Cyanobacteria: 1.00	not classified	not classified	not classified	not classified	not classified
12-S07_NODE_323_length_9122_cov_14.158266	classified	9	6	1;131567;2	1.00;1.00;1.00	Bacteria: 1.00	not classified	not classified	not classified	not classified	not classified	not classified
12-S07_NODE_3241_length_1152_cov_3.175023	classified	2	1	1;131567;2;1783272;1798711;1117;1890424;1890426;1129;2626047	1.00;1.00;1.00;1.00;1.00;1.00;1.00;1.00;1.00;1.00	Bacteria: 1.00	Cyanobacteria: 1.00	NA	Synechococcales: 1.00	Synechococcaceae: 1.00	Synechococcus: 1.00	not classified
12-S07_NODE_3245_length_1151_cov_13.167883	unclassified (hits not found in taxnomy files)
12-S07_NODE_324_length_9085_cov_10.553931	classified	10	9	1;131567;2;1783272;1798711;1117;1890424	1.00;0.83;0.83;0.57;0.57;0.57;0.57	Bacteria: 0.83	Cyanobacteria: 0.57	NA	Synechococcales: 0.57	not classified	not classified	not classified
12-S07_NODE_3253_length_1148_cov_2.613907	classified	3	2	1;131567;2;1783272;1798711;1117;1890424;1890426;1129;2626047	1.00;1.00;1.00;1.00;1.00;1.00;1.00;1.00;1.00;1.00	Bacteria: 1.00	Cyanobacteria: 1.00	NA	Synechococcales: 1.00	Synechococcaceae: 1.00	Synechococcus: 1.00	not classified
12-S07_NODE_3260_length_1147_cov_2.678571	unclassified (hits not found in taxnomy files)
12-S07_NODE_3261_length_1145_cov_184.699083	classified	1	1	1;131567;2;1783272;1798711;1117;1890424;1890426;1129;2626047;585423	1.00;1.00;1.00;1.00;1.00;1.00;1.00;1.00;1.00;1.00;1.00	Bacteria: 1.00	Cyanobacteria: 1.00	NA	Synechococcales: 1.00	Synechococcaceae: 1.00	Synechococcus: 1.00	Synechococcus sp. KORDI-49: 1.00
12-S07_NODE_3262_length_1145_cov_63.555046	classified	2	1	1;131567;2;1783272;1798711;1117;1890424;1890426;1129;2626047	1.00;1.00;1.00;1.00;1.00;1.00;1.00;1.00;1.00;1.00	Bacteria: 1.00	Cyanobacteria: 1.00	NA	Synechococcales: 1.00	Synechococcaceae: 1.00	Synechococcus: 1.00	not classified
12-S07_NODE_326_length_9049_cov_881.808317	classified	7	4	1;131567;2;1783272;1798711;1117	1.00;1.00;1.00;1.00;1.00;1.00	Bacteria: 1.00	Cyanobacteria: 1.00	not classified	not classified	not classified	not classified	not classified
12-S07_NODE_3272_length_1143_cov_29.140625	unclassified (no hits to database)
12-S07_NODE_3276_length_1142_cov_1.523459	classified	4	1	1;131567;2;1783272;1798711;1117;1890424;1890426;1129;2626047	1.00;1.00;1.00;1.00;1.00;1.00;1.00;1.00;1.00;1.00	Bacteria: 1.00	Cyanobacteria: 1.00	NA	Synechococcales: 1.00	Synechococcaceae: 1.00	Synechococcus: 1.00	not classified
12-S07_NODE_3282_length_1138_cov_2.726685	classified	2	2	1;131567;2;1224	1.00;1.00;1.00;1.00	Bacteria: 1.00	Proteobacteria: 1.00	not classified	not classified	not classified	not classified	not classified
12-S07_NODE_3284_length_1137_cov_578.659889	classified	2	1	1;131567;2;1783272;1798711;1117;1890424;1890426;1129;2626047;166314	1.00;1.00;1.00;1.00;1.00;1.00;1.00;1.00;1.00;1.00;1.00	Bacteria: 1.00	Cyanobacteria: 1.00	NA	Synechococcales: 1.00	Synechococcaceae: 1.00	Synechococcus: 1.00	Synechococcus sp. WH 8109: 1.00
12-S07_NODE_328_length_9003_cov_8.329459	classified	12	3	1;131567;2;1783272;1798711;1117	1.00;1.00;1.00;0.83;0.83;0.83	Bacteria: 1.00	Cyanobacteria: 0.83	not classified	not classified	not classified	not classified	not classified
12-S07_NODE_3298_length_1133_cov_22.420223	classified	3	1	1;131567;2;1783272;1798711;1117;1890424;1890426;1129;2626047	1.00;1.00;1.00;1.00;1.00;1.00;1.00;1.00;1.00;1.00	Bacteria: 1.00	Cyanobacteria: 1.00	NA	Synechococcales: 1.00	Synechococcaceae: 1.00	Synechococcus: 1.00	not classified
12-S07_NODE_329_length_8990_cov_31.879575	classified	15	11	1;131567;2;1783272;1798711;1117;1890424;1213;1218	1.00;1.00;1.00;0.91;0.91;0.91;0.91;0.79;0.79	Bacteria: 1.00	Cyanobacteria: 0.91	NA	Synechococcales: 0.91	Prochloraceae: 0.79	Prochlorococcus: 0.79	not classified
12-S07_NODE_3302_length_1133_cov_2.035250	classified	3	2	1;131567;2;1783272;1798711;1117;1890424;1890426;1129;2626047;1801628	1.00;1.00;1.00;1.00;1.00;1.00;1.00;1.00;1.00;1.00;1.00	Bacteria: 1.00	Cyanobacteria: 1.00	NA	Synechococcales: 1.00	Synechococcaceae: 1.00	Synechococcus: 1.00	Synechococcus sp. MIT S9504: 1.00
12-S07_NODE_3303_length_1132_cov_131.492108	classified	1	1	1;131567;2;1783272;1798711;1117;1890424;1890426;1129;2626047;1979153	1.00;1.00;1.00;1.00;1.00;1.00;1.00;1.00;1.00;1.00;1.00	Bacteria: 1.00	Cyanobacteria: 1.00	NA	Synechococcales: 1.00	Synechococcaceae: 1.00	Synechococcus: 1.00	Synechococcus sp. YX04-3: 1.00
12-S07_NODE_3306_length_1133_cov_2.428969	classified	2	1	1;131567;2;1783272;1798711;1117;1890424;1890426;1129;2626047;368495	1.00;1.00;1.00;1.00;1.00;1.00;1.00;1.00;1.00;1.00;1.00	Bacteria: 1.00	Cyanobacteria: 1.00	NA	Synechococcales: 1.00	Synechococcaceae: 1.00	Synechococcus: 1.00	Synechococcus sp. UW106: 1.00
12-S07_NODE_3308_length_1130_cov_40.482791	classified	1	1	1;131567;2;1783272;1798711;1117;1890424;1890426;1129;2626047	1.00;1.00;1.00;1.00;1.00;1.00;1.00;1.00;1.00;1.00	Bacteria: 1.00	Cyanobacteria: 1.00	NA	Synechococcales: 1.00	Synechococcaceae: 1.00	Synechococcus: 1.00	not classified
12-S07_NODE_3317_length_1126_cov_8.366013	unclassified (no hits to database)
12-S07_NODE_3320_length_1126_cov_1.247432	classified	2	2	1;131567;2;1783272;1798711;1117;1890424;1890426;1129;2626047	1.00;1.00;1.00;1.00;1.00;1.00;1.00;1.00;1.00;1.00	Bacteria: 1.00	Cyanobacteria: 1.00	NA	Synechococcales: 1.00	Synechococcaceae: 1.00	Synechococcus: 1.00	not classified
12-S07_NODE_3321_length_1125_cov_38.688785	classified	1	1	1;131567;2	1.00;1.00;1.00	Bacteria: 1.00	not classified	not classified	not classified	not classified	not classified	not classified
12-S07_NODE_3323_length_1125_cov_2.099065	classified	2	1	1;131567;2;1783272;1798711;1117;1890424;1890426;1129;2626047	1.00;1.00;1.00;1.00;1.00;1.00;1.00;1.00;1.00;1.00	Bacteria: 1.00	Cyanobacteria: 1.00	NA	Synechococcales: 1.00	Synechococcaceae: 1.00	Synechococcus: 1.00	not classified
12-S07_NODE_3324_length_1125_cov_1.859813	classified	3	3	1;131567;2;1783272;1798711;1117;1890424;1890426;1129;2626047	1.00;1.00;1.00;0.91;0.91;0.91;0.91;0.91;0.91;0.91	Bacteria: 1.00	Cyanobacteria: 0.91	NA	Synechococcales: 0.91	Synechococcaceae: 0.91	Synechococcus: 0.91	not classified
12-S07_NODE_3325_length_1124_cov_3.897100	classified	2	2	1;131567;2;1783272;1798711;1117;1890424;1890426;1129;2626047	1.00;1.00;1.00;1.00;1.00;1.00;1.00;1.00;1.00;1.00	Bacteria: 1.00	Cyanobacteria: 1.00	NA	Synechococcales: 1.00	Synechococcaceae: 1.00	Synechococcus: 1.00	not classified
12-S07_NODE_3330_length_1123_cov_1.834270	unclassified (hits not found in taxnomy files)
12-S07_NODE_3332_length_1121_cov_72.092871	classified	2	2	1;131567;2;1783272;1798711;1117;1890424;1890426;1129;2626047	1.00;1.00;1.00;0.79;0.79;0.79;0.79;0.79;0.79;0.79	Bacteria: 1.00	Cyanobacteria: 0.79	NA	Synechococcales: 0.79	Synechococcaceae: 0.79	Synechococcus: 0.79	not classified
12-S07_NODE_3335_length_1121_cov_1.379925	classified	2	2	1;131567;2;1783272;1798711;1117;1890424;1890426;1129;2626047	1.00;1.00;1.00;1.00;1.00;1.00;0.74;0.74;0.74;0.74	Bacteria: 1.00	Cyanobacteria: 1.00	NA	Synechococcales: 0.74	Synechococcaceae: 0.74	Synechococcus: 0.74	not classified
12-S07_NODE_3337_length_1120_cov_3.361502	classified	3	2	1;131567;2;1783272;1798711;1117;1890424;1890426;1129;2626047	1.00;1.00;1.00;1.00;1.00;1.00;1.00;1.00;1.00;1.00	Bacteria: 1.00	Cyanobacteria: 1.00	NA	Synechococcales: 1.00	Synechococcaceae: 1.00	Synechococcus: 1.00	not classified
12-S07_NODE_3346_length_1117_cov_608.727872	classified	1	1	1;131567;2;1783272;1798711;1117;1890424;1890426;1129;2626047;585425	1.00;1.00;1.00;1.00;1.00;1.00;1.00;1.00;1.00;1.00;1.00	Bacteria: 1.00	Cyanobacteria: 1.00	NA	Synechococcales: 1.00	Synechococcaceae: 1.00	Synechococcus: 1.00	Synechococcus sp. KORDI-52: 1.00
12-S07_NODE_334_length_8849_cov_6.792245	classified	10	8	1;131567;2;1783272;1798711;1117;1890424;1890426;1129;2626047	1.00;1.00;1.00;1.00;1.00;1.00;0.89;0.89;0.89;0.89	Bacteria: 1.00	Cyanobacteria: 1.00	NA	Synechococcales: 0.89	Synechococcaceae: 0.89	Synechococcus: 0.89	not classified
12-S07_NODE_3358_length_1114_cov_17.254013	unclassified (hits not found in taxnomy files)
12-S07_NODE_3362_length_1113_cov_3.678938	unclassified (hits not found in taxnomy files)
12-S07_NODE_3365_length_1113_cov_1.833648	classified	2	2	1;131567;2;1783272;1798711;1117;1890424;1890426;1129;2626047;29410	1.00;1.00;1.00;1.00;1.00;1.00;1.00;1.00;0.83;0.83;0.83	Bacteria: 1.00	Cyanobacteria: 1.00	NA	Synechococcales: 1.00	Synechococcaceae: 1.00	Synechococcus: 0.83	Synechococcus sp. WH 8103: 0.83
12-S07_NODE_3368_length_1112_cov_62.368969	classified	2	2	1;131567;2;1783272;1798711;1117;1890424;1890426;1129;2626047;1801629	1.00;1.00;1.00;0.78;0.78;0.78;0.78;0.78;0.78;0.78;0.78	Bacteria: 1.00	Cyanobacteria: 0.78	NA	Synechococcales: 0.78	Synechococcaceae: 0.78	Synechococcus: 0.78	Synechococcus sp. MIT S9508: 0.78
12-S07_NODE_3370_length_1112_cov_2.324503	classified	2	2	1;131567;2;1783272;1798711;1117;1890424;1890426;1129;2626047;84588	1.00;1.00;1.00;1.00;1.00;1.00;1.00;1.00;1.00;1.00;0.70	Bacteria: 1.00	Cyanobacteria: 1.00	NA	Synechococcales: 1.00	Synechococcaceae: 1.00	Synechococcus: 1.00	Synechococcus sp. WH 8102: 0.70
12-S07_NODE_3373_length_1111_cov_18.585227	classified	1	1	1;131567;2;1783272;1798711;1117;1890424;1890426;1129;2626047	1.00;1.00;1.00;1.00;1.00;1.00;1.00;1.00;1.00;1.00	Bacteria: 1.00	Cyanobacteria: 1.00	NA	Synechococcales: 1.00	Synechococcaceae: 1.00	Synechococcus: 1.00	not classified
12-S07_NODE_3374_length_1111_cov_8.366477	classified	5	2	1;131567;2;1783272;1798711;1117;1890424;1890426;1129;2626047;368503	1.00;1.00;1.00;1.00;1.00;1.00;1.00;0.54;0.54;0.54;0.54	Bacteria: 1.00	Cyanobacteria: 1.00	NA	Synechococcales: 1.00	Synechococcaceae: 0.54	Synechococcus: 0.54	Synechococcus sp. UW140: 0.54
12-S07_NODE_3375_length_1111_cov_3.607955	classified	3	3	1;131567;2;1783272;1798711;1117;1890424;1890426;1129;2626047	1.00;1.00;1.00;1.00;1.00;1.00;1.00;1.00;1.00;1.00	Bacteria: 1.00	Cyanobacteria: 1.00	NA	Synechococcales: 1.00	Synechococcaceae: 1.00	Synechococcus: 1.00	not classified
12-S07_NODE_3377_length_1110_cov_3.652133	classified	1	1	1;131567;2;1783272;1798711;1117;1890424;1890426;1129;2626047	1.00;1.00;1.00;1.00;1.00;1.00;1.00;1.00;1.00;1.00	Bacteria: 1.00	Cyanobacteria: 1.00	NA	Synechococcales: 1.00	Synechococcaceae: 1.00	Synechococcus: 1.00	not classified
12-S07_NODE_3379_length_1110_cov_2.604739	classified	1	1	1;131567;2;1783272;1798711;1117;1890424;1890426;1129;2626047	1.00;1.00;1.00;1.00;1.00;1.00;1.00;1.00;1.00;1.00	Bacteria: 1.00	Cyanobacteria: 1.00	NA	Synechococcales: 1.00	Synechococcaceae: 1.00	Synechococcus: 1.00	not classified
12-S07_NODE_3380_length_1110_cov_2.210427	classified	2	1	1;131567;2;1783272;1798711;1117;1890424;1890426;1129;2626047	1.00;1.00;1.00;1.00;1.00;1.00;1.00;1.00;1.00;1.00	Bacteria: 1.00	Cyanobacteria: 1.00	NA	Synechococcales: 1.00	Synechococcaceae: 1.00	Synechococcus: 1.00	not classified
12-S07_NODE_3382_length_1109_cov_18.998102	unclassified (hits not found in taxnomy files)
12-S07_NODE_3383_length_1108_cov_23.981956	unclassified (hits not found in taxnomy files)
12-S07_NODE_3389_length_1107_cov_4.712928	unclassified (hits not found in taxnomy files)
12-S07_NODE_3395_length_1105_cov_46.815238	classified	1	1	1;131567;2;1783272;1798711;1117;1890424;1890426;1129;2626047;2575514	1.00;1.00;1.00;1.00;1.00;1.00;1.00;1.00;1.00;1.00;1.00	Bacteria: 1.00	Cyanobacteria: 1.00	NA	Synechococcales: 1.00	Synechococcaceae: 1.00	Synechococcus: 1.00	Synechococcus sp. N32: 1.00
12-S07_NODE_3398_length_1105_cov_3.648571	classified	1	1	1;131567;2;1783272;1798711;1117;1890424;1890426;1129;2626047	1.00;1.00;1.00;1.00;1.00;1.00;1.00;1.00;1.00;1.00	Bacteria: 1.00	Cyanobacteria: 1.00	NA	Synechococcales: 1.00	Synechococcaceae: 1.00	Synechococcus: 1.00	not classified
12-S07_NODE_3399_length_1105_cov_2.110476	classified	2	2	1;131567;2;1783272;1798711;1117;1890424;1890426;1129;2626047;2575514	1.00;1.00;1.00;1.00;1.00;1.00;1.00;1.00;1.00;1.00;0.76	Bacteria: 1.00	Cyanobacteria: 1.00	NA	Synechococcales: 1.00	Synechococcaceae: 1.00	Synechococcus: 1.00	Synechococcus sp. N32: 0.76
12-S07_NODE_3405_length_1102_cov_5.403056	classified	3	1	1;131567;2	1.00;1.00;1.00	Bacteria: 1.00	not classified	not classified	not classified	not classified	not classified	not classified
12-S07_NODE_3409_length_1099_cov_2.485632	classified	2	1	1;131567;2;1783272;1798711;1117;1890424;1890426;1129;2626047	1.00;1.00;1.00;1.00;1.00;1.00;1.00;1.00;1.00;1.00	Bacteria: 1.00	Cyanobacteria: 1.00	NA	Synechococcales: 1.00	Synechococcaceae: 1.00	Synechococcus: 1.00	not classified
12-S07_NODE_3415_length_1098_cov_2.930010	classified	2	1	1;131567;2;1783272;1798711;1117;1890424;1890426;1129;2626047	1.00;1.00;1.00;1.00;1.00;1.00;1.00;1.00;1.00;1.00	Bacteria: 1.00	Cyanobacteria: 1.00	NA	Synechococcales: 1.00	Synechococcaceae: 1.00	Synechococcus: 1.00	not classified
12-S07_NODE_341_length_8694_cov_186.710916	classified	7	3	1;131567;2;1783272;1798711;1117;1890424;1890426;1129;2626047;2575516	1.00;1.00;1.00;1.00;1.00;1.00;1.00;1.00;1.00;1.00;1.00	Bacteria: 1.00	Cyanobacteria: 1.00	NA	Synechococcales: 1.00	Synechococcaceae: 1.00	Synechococcus: 1.00	Synechococcus sp. UW179B: 1.00
12-S07_NODE_3422_length_1097_cov_3.149712	classified	4	1	1;131567;2	1.00;1.00;1.00	Bacteria: 1.00	not classified	not classified	not classified	not classified	not classified	not classified
12-S07_NODE_3439_length_1093_cov_5.014451	classified	1	1	1;131567;2;1783272;1798711;1117	1.00;1.00;1.00;1.00;1.00;1.00	Bacteria: 1.00	Cyanobacteria: 1.00	not classified	not classified	not classified	not classified	not classified
12-S07_NODE_3443_length_1092_cov_25.110897	classified	1	1	1;131567;2;1783272;1798711;1117;1890424;1890426;1129;2626047;1979153	1.00;1.00;1.00;1.00;1.00;1.00;1.00;1.00;1.00;1.00;1.00	Bacteria: 1.00	Cyanobacteria: 1.00	NA	Synechococcales: 1.00	Synechococcaceae: 1.00	Synechococcus: 1.00	Synechococcus sp. YX04-3: 1.00
12-S07_NODE_3446_length_1092_cov_2.651880	classified	2	2	1;131567;2;1783272;1798711;1117;1890424;1890426;1129;2626047	1.00;1.00;1.00;1.00;1.00;1.00;1.00;1.00;1.00;1.00	Bacteria: 1.00	Cyanobacteria: 1.00	NA	Synechococcales: 1.00	Synechococcaceae: 1.00	Synechococcus: 1.00	not classified
12-S07_NODE_3452_length_1091_cov_2.609073	unclassified (hits not found in taxnomy files)
12-S07_NODE_3453_length_1091_cov_2.032819	classified	2	1	1;131567;2;1783272;1798711;1117;1890424;1890426;1129;2626047;166318	1.00;1.00;1.00;1.00;1.00;1.00;1.00;1.00;1.00;1.00;1.00	Bacteria: 1.00	Cyanobacteria: 1.00	NA	Synechococcales: 1.00	Synechococcaceae: 1.00	Synechococcus: 1.00	Synechococcus sp. WH 8016: 1.00
12-S07_NODE_3454_length_1090_cov_3694.655072	classified	2	1	1;131567;2;1783272;1798711;1117;1890424;1890426;1129;2626047	1.00;1.00;1.00;1.00;1.00;1.00;1.00;1.00;1.00;1.00	Bacteria: 1.00	Cyanobacteria: 1.00	NA	Synechococcales: 1.00	Synechococcaceae: 1.00	Synechococcus: 1.00	not classified
12-S07_NODE_3458_length_1090_cov_2.829952	classified	2	1	1;131567;2;1783272;1798711;1117;1890424;1890426;1129;2626047;221359	1.00;1.00;1.00;1.00;1.00;1.00;1.00;1.00;1.00;1.00;1.00	Bacteria: 1.00	Cyanobacteria: 1.00	NA	Synechococcales: 1.00	Synechococcaceae: 1.00	Synechococcus: 1.00	Synechococcus sp. RS9916: 1.00
12-S07_NODE_345_length_8586_cov_8.498535	classified	11	11	1;131567;2;1783272;1798711;1117;1890424;1890426;1129;2626047;221359	1.00;1.00;1.00;0.72;0.72;0.72;0.70;0.70;0.70;0.70;0.58	Bacteria: 1.00	Cyanobacteria: 0.72	NA	Synechococcales: 0.70	Synechococcaceae: 0.70	Synechococcus: 0.70	Synechococcus sp. RS9916: 0.58
12-S07_NODE_3461_length_1090_cov_1.371981	classified	2	2	1;131567;2;1783272;1798711;1117;1890424;1890426;1129;2626047	1.00;1.00;1.00;0.76;0.76;0.76;0.76;0.76;0.76;0.76	Bacteria: 1.00	Cyanobacteria: 0.76	NA	Synechococcales: 0.76	Synechococcaceae: 0.76	Synechococcus: 0.76	not classified
12-S07_NODE_3463_length_1089_cov_141.788201	classified	1	1	1;131567;2;1783272;1798711;1117;1890424;1890426;1129;2626047	1.00;1.00;1.00;1.00;1.00;1.00;1.00;1.00;1.00;1.00	Bacteria: 1.00	Cyanobacteria: 1.00	NA	Synechococcales: 1.00	Synechococcaceae: 1.00	Synechococcus: 1.00	not classified
12-S07_NODE_3464_length_1089_cov_56.784333	classified	1	1	1;131567;2;1783272;1798711;1117;1890424;1890426;1129;2626047;166318	1.00;1.00;1.00;1.00;1.00;1.00;1.00;1.00;1.00;1.00;1.00	Bacteria: 1.00	Cyanobacteria: 1.00	NA	Synechococcales: 1.00	Synechococcaceae: 1.00	Synechococcus: 1.00	Synechococcus sp. WH 8016: 1.00
12-S07_NODE_3465_length_1089_cov_23.588975	unclassified (hits not found in taxnomy files)
12-S07_NODE_3467_length_1089_cov_2.664410	classified	1	1	1;131567;2;1783272;1798711;1117;1890424;1890426;1129;2626047	1.00;1.00;1.00;1.00;1.00;1.00;1.00;1.00;1.00;1.00	Bacteria: 1.00	Cyanobacteria: 1.00	NA	Synechococcales: 1.00	Synechococcaceae: 1.00	Synechococcus: 1.00	not classified
12-S07_NODE_3471_length_1088_cov_14.564376	classified	2	2	1;131567;2;1783272;1798711;1117;1890424;1890426;1129;2626047	1.00;1.00;1.00;1.00;1.00;1.00;1.00;1.00;1.00;1.00	Bacteria: 1.00	Cyanobacteria: 1.00	NA	Synechococcales: 1.00	Synechococcaceae: 1.00	Synechococcus: 1.00	not classified
12-S07_NODE_347_length_8572_cov_53.938241	classified	12	6	1;131567	1.00;1.00	not classified	not classified	not classified	not classified	not classified	not classified	not classified
12-S07_NODE_3481_length_1085_cov_518.582524	classified	1	1	1;131567;2	1.00;1.00;1.00	Bacteria: 1.00	not classified	not classified	not classified	not classified	not classified	not classified
12-S07_NODE_3483_length_1085_cov_3.696117	classified	1	1	1;131567;2;1783272;1798711;1117;1890424;1890426;1129;2626047	1.00;1.00;1.00;1.00;1.00;1.00;1.00;1.00;1.00;1.00	Bacteria: 1.00	Cyanobacteria: 1.00	NA	Synechococcales: 1.00	Synechococcaceae: 1.00	Synechococcus: 1.00	not classified
12-S07_NODE_3484_length_1085_cov_2.318447	classified	3	3	1;131567;2;1783272;1798711;1117;1890424;1890426;1129;2626047	1.00;1.00;1.00;1.00;1.00;1.00;1.00;1.00;1.00;1.00	Bacteria: 1.00	Cyanobacteria: 1.00	NA	Synechococcales: 1.00	Synechococcaceae: 1.00	Synechococcus: 1.00	not classified
12-S07_NODE_3488_length_1083_cov_8.119650	classified	2	2	1;131567;2	1.00;1.00;1.00	Bacteria: 1.00	not classified	not classified	not classified	not classified	not classified	not classified
12-S07_NODE_3492_length_1083_cov_3.006809	classified	2	2	1;131567;2;1783272;1798711;1117;1890424;1890426;1129;2626047	1.00;1.00;1.00;1.00;1.00;1.00;1.00;1.00;1.00;1.00	Bacteria: 1.00	Cyanobacteria: 1.00	NA	Synechococcales: 1.00	Synechococcaceae: 1.00	Synechococcus: 1.00	not classified
12-S07_NODE_3494_length_1083_cov_2.615759	classified	2	1	1;131567;2;1783272;1798711;1117;1161;1892259;77021;77022	1.00;1.00;1.00;1.00;1.00;1.00;1.00;1.00;1.00;1.00	Bacteria: 1.00	Cyanobacteria: 1.00	NA	Nostocales: 1.00	Aphanizomenonaceae: 1.00	Cylindrospermopsis: 1.00	Cylindrospermopsis raciborskii: 1.00
12-S07_NODE_3496_length_1083_cov_2.282101	classified	1	1	1;131567;2;1783272;1798711;1117;1890424;1890426;1129;2626047	1.00;1.00;1.00;1.00;1.00;1.00;1.00;1.00;1.00;1.00	Bacteria: 1.00	Cyanobacteria: 1.00	NA	Synechococcales: 1.00	Synechococcaceae: 1.00	Synechococcus: 1.00	not classified
12-S07_NODE_3497_length_1083_cov_2.248054	unclassified (no hits to database)
12-S07_NODE_3500_length_1082_cov_4.609542	classified	2	2	1;131567;2;1783272;1798711;1117;1890424;1890426;1129	1.00;1.00;1.00;0.80;0.80;0.80;0.80;0.80;0.80	Bacteria: 1.00	Cyanobacteria: 0.80	NA	Synechococcales: 0.80	Synechococcaceae: 0.80	Synechococcus: 0.80	not classified
12-S07_NODE_3502_length_1082_cov_3.337877	classified	2	2	1;131567;2;1783272;1798711;1117;1890424;1890426;1129;2626047	1.00;1.00;1.00;1.00;1.00;1.00;1.00;1.00;1.00;1.00	Bacteria: 1.00	Cyanobacteria: 1.00	NA	Synechococcales: 1.00	Synechococcaceae: 1.00	Synechococcus: 1.00	not classified
12-S07_NODE_3507_length_1081_cov_2.902534	classified	1	1	1;131567;2;1783272;1798711;1117;1890424;1890426;1129;2626047	1.00;1.00;1.00;1.00;1.00;1.00;1.00;1.00;1.00;1.00	Bacteria: 1.00	Cyanobacteria: 1.00	NA	Synechococcales: 1.00	Synechococcaceae: 1.00	Synechococcus: 1.00	not classified
12-S07_NODE_3516_length_1078_cov_6.831867	classified	1	1	1;131567;2;1783272;1798711;1117;1890424;1890426;1129;2626047;368503	1.00;1.00;1.00;1.00;1.00;1.00;1.00;1.00;1.00;1.00;1.00	Bacteria: 1.00	Cyanobacteria: 1.00	NA	Synechococcales: 1.00	Synechococcaceae: 1.00	Synechococcus: 1.00	Synechococcus sp. UW140: 1.00
12-S07_NODE_3518_length_1078_cov_2.413490	classified	4	4	1;131567;2;1783272;1798711;1117;1890424;1890426;1129;2626047	1.00;1.00;1.00;0.80;0.80;0.80;0.80;0.80;0.80;0.80	Bacteria: 1.00	Cyanobacteria: 0.80	NA	Synechococcales: 0.80	Synechococcaceae: 0.80	Synechococcus: 0.80	not classified
12-S07_NODE_3519_length_1078_cov_2.369501	classified	1	1	1;131567;2	1.00;1.00;1.00	Bacteria: 1.00	not classified	not classified	not classified	not classified	not classified	not classified
12-S07_NODE_3521_length_1078_cov_1.987292	unclassified (hits not found in taxnomy files)
12-S07_NODE_3523_length_1077_cov_525.608611	classified	1	1	1;131567;2;1783272;1798711;1117;1890424;1890426;1129;2626047;1986597	1.00;1.00;1.00;1.00;1.00;1.00;1.00;1.00;1.00;1.00;1.00	Bacteria: 1.00	Cyanobacteria: 1.00	NA	Synechococcales: 1.00	Synechococcaceae: 1.00	Synechococcus: 1.00	Synechococcus sp. TMED20: 1.00
12-S07_NODE_3526_length_1077_cov_2.136986	classified	3	3	1;131567;2;1783272;1798711;1117;1890424;1890426;1129;2626047	1.00;1.00;1.00;0.71;0.71;0.71;0.71;0.71;0.71;0.71	Bacteria: 1.00	Cyanobacteria: 0.71	NA	Synechococcales: 0.71	Synechococcaceae: 0.71	Synechococcus: 0.71	not classified
12-S07_NODE_3527_length_1076_cov_31.999021	classified	2	1	1;131567;2	1.00;1.00;1.00	Bacteria: 1.00	not classified	not classified	not classified	not classified	not classified	not classified
12-S07_NODE_3529_length_1076_cov_4.271303	classified	1	1	1;131567;2;1783272;1798711;1117;1890424;1890426;1129;2626047;1979153	1.00;1.00;1.00;1.00;1.00;1.00;1.00;1.00;1.00;1.00;1.00	Bacteria: 1.00	Cyanobacteria: 1.00	NA	Synechococcales: 1.00	Synechococcaceae: 1.00	Synechococcus: 1.00	Synechococcus sp. YX04-3: 1.00
12-S07_NODE_3535_length_1074_cov_197.895976	classified	2	1	1;131567;2;1783272;1798711;1117;1890424;1890426;1129;2626047;110662	1.00;1.00;1.00;1.00;1.00;1.00;1.00;1.00;1.00;1.00;1.00	Bacteria: 1.00	Cyanobacteria: 1.00	NA	Synechococcales: 1.00	Synechococcaceae: 1.00	Synechococcus: 1.00	Synechococcus sp. CC9605: 1.00
12-S07_NODE_3539_length_1074_cov_1.942100	unclassified (hits not found in taxnomy files)
12-S07_NODE_3543_length_1073_cov_2.739686	classified	3	3	1;131567;2;1783272;1798711;1117;1890424;1890426;1129;2626047	1.00;1.00;1.00;1.00;1.00;1.00;1.00;1.00;1.00;1.00	Bacteria: 1.00	Cyanobacteria: 1.00	NA	Synechococcales: 1.00	Synechococcaceae: 1.00	Synechococcus: 1.00	not classified
12-S07_NODE_3551_length_1071_cov_2.562008	classified	1	1	1;131567;2;1783272;1798711;1117;1890424;1890426;1129;2626047	1.00;1.00;1.00;1.00;1.00;1.00;1.00;1.00;1.00;1.00	Bacteria: 1.00	Cyanobacteria: 1.00	NA	Synechococcales: 1.00	Synechococcaceae: 1.00	Synechococcus: 1.00	not classified
12-S07_NODE_3552_length_1071_cov_2.139764	classified	1	1	1;131567;2;1783272;1798711;1117;1890424;1890426;1129;2626047	1.00;1.00;1.00;1.00;1.00;1.00;1.00;1.00;1.00;1.00	Bacteria: 1.00	Cyanobacteria: 1.00	NA	Synechococcales: 1.00	Synechococcaceae: 1.00	Synechococcus: 1.00	not classified
12-S07_NODE_3558_length_1069_cov_2.608481	classified	2	2	1;131567;2;1783272;1798711;1117;1890424;1890426;1129;2626047	1.00;1.00;1.00;1.00;1.00;1.00;1.00;1.00;1.00;1.00	Bacteria: 1.00	Cyanobacteria: 1.00	NA	Synechococcales: 1.00	Synechococcaceae: 1.00	Synechococcus: 1.00	not classified
12-S07_NODE_3565_length_1067_cov_18.084980	unclassified (hits not found in taxnomy files)
12-S07_NODE_3567_length_1067_cov_1.586957	classified	1	1	1;131567;2;1783272;1798711;1117;1890424;1890426;1129;2626047;59932	1.00;1.00;1.00;1.00;1.00;1.00;1.00;1.00;1.00;1.00;1.00	Bacteria: 1.00	Cyanobacteria: 1.00	NA	Synechococcales: 1.00	Synechococcaceae: 1.00	Synechococcus: 1.00	Synechococcus sp. WH 8101: 1.00
12-S07_NODE_3572_length_1065_cov_5.629703	classified	1	1	1;131567;2;1783272;1798711;1117;1890424;1890426;1129;2626047;59931	1.00;1.00;1.00;1.00;1.00;1.00;1.00;1.00;1.00;1.00;1.00	Bacteria: 1.00	Cyanobacteria: 1.00	NA	Synechococcales: 1.00	Synechococcaceae: 1.00	Synechococcus: 1.00	Synechococcus sp. WH 7805: 1.00
12-S07_NODE_3574_length_1065_cov_2.777228	classified	2	2	1;131567;2;1783272;1798711;1117;1890424;1890426;1129;2626047	1.00;1.00;1.00;1.00;1.00;1.00;1.00;1.00;1.00;1.00	Bacteria: 1.00	Cyanobacteria: 1.00	NA	Synechococcales: 1.00	Synechococcaceae: 1.00	Synechococcus: 1.00	not classified
12-S07_NODE_3575_length_1065_cov_2.081188	classified	2	1	1;131567;2	1.00;1.00;1.00	Bacteria: 1.00	not classified	not classified	not classified	not classified	not classified	not classified
12-S07_NODE_3592_length_1061_cov_5.798211	classified	2	2	1;131567;2;1783272;1798711;1117;1890424;1890426;1129;2626047	1.00;1.00;1.00;1.00;1.00;1.00;1.00;1.00;1.00;1.00	Bacteria: 1.00	Cyanobacteria: 1.00	NA	Synechococcales: 1.00	Synechococcaceae: 1.00	Synechococcus: 1.00	not classified
12-S07_NODE_3593_length_1061_cov_4.698807	classified	2	1	1;131567;2;1783272;1798711;1117;1890424;1890426;1129;2626047;2055943	1.00;1.00;1.00;1.00;1.00;1.00;1.00;1.00;1.00;1.00;1.00	Bacteria: 1.00	Cyanobacteria: 1.00	NA	Synechococcales: 1.00	Synechococcaceae: 1.00	Synechococcus: 1.00	Synechococcus sp. BS55D: 1.00
12-S07_NODE_3594_length_1061_cov_1.802187	classified	2	1	1;131567;2;1783272;1798711;1117;1890424;1890426;1129;2626047	1.00;1.00;1.00;1.00;1.00;1.00;1.00;1.00;1.00;1.00	Bacteria: 1.00	Cyanobacteria: 1.00	NA	Synechococcales: 1.00	Synechococcaceae: 1.00	Synechococcus: 1.00	not classified
12-S07_NODE_3597_length_1060_cov_5.732338	classified	2	1	1;131567;2;1783272;1798711;1117;1890424;1890426;1129;2626047;1280380	1.00;1.00;1.00;1.00;1.00;1.00;1.00;1.00;1.00;1.00;1.00	Bacteria: 1.00	Cyanobacteria: 1.00	NA	Synechococcales: 1.00	Synechococcaceae: 1.00	Synechococcus: 1.00	Synechococcus sp. KORDI-100: 1.00
12-S07_NODE_359_length_8402_cov_79.449383	classified	7	5	1;131567;2;1783272;1798711;1117;1890424;1890426;1129;2626047	1.00;1.00;1.00;0.64;0.64;0.64;0.60;0.60;0.60;0.60	Bacteria: 1.00	Cyanobacteria: 0.64	NA	Synechococcales: 0.60	Synechococcaceae: 0.60	Synechococcus: 0.60	not classified
12-S07_NODE_3600_length_1059_cov_8.681275	classified	3	3	1;131567;2;1783272;1798711;1117;1890424;1890426;1129;2626047	1.00;1.00;1.00;1.00;1.00;1.00;1.00;1.00;1.00;1.00	Bacteria: 1.00	Cyanobacteria: 1.00	NA	Synechococcales: 1.00	Synechococcaceae: 1.00	Synechococcus: 1.00	not classified
12-S07_NODE_3603_length_1058_cov_3.521436	classified	3	3	1;131567;2;1783272;1798711;1117;1890424;1890426;1129;2626047;368493	1.00;1.00;1.00;0.88;0.88;0.88;0.88;0.88;0.88;0.88;0.88	Bacteria: 1.00	Cyanobacteria: 0.88	NA	Synechococcales: 0.88	Synechococcaceae: 0.88	Synechococcus: 0.88	Synechococcus sp. UW69: 0.88
12-S07_NODE_3607_length_1056_cov_4835.812375	classified	2	2	1;131567;2;1783272;1798711;1117;1890424;1890426;1129;2626047;2575516	1.00;1.00;1.00;1.00;1.00;1.00;1.00;1.00;1.00;1.00;0.51	Bacteria: 1.00	Cyanobacteria: 1.00	NA	Synechococcales: 1.00	Synechococcaceae: 1.00	Synechococcus: 1.00	Synechococcus sp. UW179B: 0.51
12-S07_NODE_3615_length_1054_cov_5.397000	classified	2	1	1;131567;2	1.00;1.00;1.00	Bacteria: 1.00	not classified	not classified	not classified	not classified	not classified	not classified
12-S07_NODE_3616_length_1055_cov_3.293000	classified	2	1	1;131567;2;1783272;1798711;1117;1890424;1890426;1129;2626047	1.00;1.00;1.00;1.00;1.00;1.00;1.00;1.00;1.00;1.00	Bacteria: 1.00	Cyanobacteria: 1.00	NA	Synechococcales: 1.00	Synechococcaceae: 1.00	Synechococcus: 1.00	not classified
12-S07_NODE_3617_length_1054_cov_31.499499	unclassified (hits not found in taxnomy files)
12-S07_NODE_3619_length_1054_cov_2.479479	classified	1	1	1;131567;2;1783272;1798711;1117;1890424;1890426;1129;2626047;166318	1.00;1.00;1.00;1.00;1.00;1.00;1.00;1.00;1.00;1.00;1.00	Bacteria: 1.00	Cyanobacteria: 1.00	NA	Synechococcales: 1.00	Synechococcaceae: 1.00	Synechococcus: 1.00	Synechococcus sp. WH 8016: 1.00
12-S07_NODE_3627_length_1051_cov_5.115462	classified	1	1	1;131567;2;1783272;1798711;1117;1890424;1890426;1129;2626047;585423	1.00;1.00;1.00;1.00;1.00;1.00;1.00;1.00;1.00;1.00;1.00	Bacteria: 1.00	Cyanobacteria: 1.00	NA	Synechococcales: 1.00	Synechococcaceae: 1.00	Synechococcus: 1.00	Synechococcus sp. KORDI-49: 1.00
12-S07_NODE_3633_length_1050_cov_3227.527638	classified	1	1	1;131567;2;1783272;1798711;1117;1890424;1890426;1129;2626047;1986600	1.00;1.00;1.00;1.00;1.00;1.00;1.00;1.00;1.00;1.00;1.00	Bacteria: 1.00	Cyanobacteria: 1.00	NA	Synechococcales: 1.00	Synechococcaceae: 1.00	Synechococcus: 1.00	Synechococcus sp. TMED90: 1.00
12-S07_NODE_3645_length_1049_cov_2.495976	classified	1	1	1;131567;2;1783272;1798711;1117;1890424;1890426;1129;2626047;29410	1.00;1.00;1.00;1.00;1.00;1.00;1.00;1.00;1.00;1.00;1.00	Bacteria: 1.00	Cyanobacteria: 1.00	NA	Synechococcales: 1.00	Synechococcaceae: 1.00	Synechococcus: 1.00	Synechococcus sp. WH 8103: 1.00
12-S07_NODE_3646_length_1048_cov_34.485398	classified	2	2	1;131567;2;1783272;1798711;1117;1890424;1890426;1129;2626047;316279	1.00;1.00;1.00;0.80;0.80;0.80;0.80;0.80;0.80;0.80;0.80	Bacteria: 1.00	Cyanobacteria: 0.80	NA	Synechococcales: 0.80	Synechococcaceae: 0.80	Synechococcus: 0.80	Synechococcus sp. CC9902: 0.80
12-S07_NODE_3647_length_1048_cov_12.713998	classified	1	1	1;131567;2;1783272;1798711;1117;1890424;1890426;1129;2626047;1986597	1.00;1.00;1.00;1.00;1.00;1.00;1.00;1.00;1.00;1.00;1.00	Bacteria: 1.00	Cyanobacteria: 1.00	NA	Synechococcales: 1.00	Synechococcaceae: 1.00	Synechococcus: 1.00	Synechococcus sp. TMED20: 1.00
12-S07_NODE_3651_length_1046_cov_5.983871	classified	2	2	1;131567;2;1783272;1798711;1117;1890424;1890426;1129;2626047	1.00;1.00;1.00;1.00;1.00;1.00;1.00;0.74;0.74;0.74	Bacteria: 1.00	Cyanobacteria: 1.00	NA	Synechococcales: 1.00	Synechococcaceae: 0.74	Synechococcus: 0.74	not classified
12-S07_NODE_3653_length_1047_cov_4.837702	unclassified (hits not found in taxnomy files)
12-S07_NODE_3655_length_1047_cov_2.931452	unclassified (hits not found in taxnomy files)
12-S07_NODE_365_length_8277_cov_11.664315	classified	9	7	1;131567;2;1783272;1798711;1117;1890424;1890426;1129	1.00;1.00;1.00;0.66;0.66;0.66;0.66;0.66;0.66	Bacteria: 1.00	Cyanobacteria: 0.66	NA	Synechococcales: 0.66	Synechococcaceae: 0.66	Synechococcus: 0.66	not classified
12-S07_NODE_3662_length_1045_cov_2.725253	classified	2	1	1;131567;2;1783272;1798711;1117;1890424;1890426;1129;2626047	1.00;1.00;1.00;1.00;1.00;1.00;1.00;1.00;1.00;1.00	Bacteria: 1.00	Cyanobacteria: 1.00	NA	Synechococcales: 1.00	Synechococcaceae: 1.00	Synechococcus: 1.00	not classified
12-S07_NODE_3672_length_1043_cov_10.708502	classified	1	1	1;131567;2;1783272;1798711;1117;1890424;1890426;1129;2626047	1.00;1.00;1.00;1.00;1.00;1.00;1.00;1.00;1.00;1.00	Bacteria: 1.00	Cyanobacteria: 1.00	NA	Synechococcales: 1.00	Synechococcaceae: 1.00	Synechococcus: 1.00	not classified
12-S07_NODE_3674_length_1043_cov_1.537449	classified	2	2	1;131567;2;1783272;1798711;1117;1890424;1890426;1129;2626047	1.00;1.00;1.00;1.00;1.00;1.00;0.73;0.73;0.73;0.73	Bacteria: 1.00	Cyanobacteria: 1.00	NA	Synechococcales: 0.73	Synechococcaceae: 0.73	Synechococcus: 0.73	not classified
12-S07_NODE_3677_length_1042_cov_168.845998	unclassified (no hits to database)
12-S07_NODE_3678_length_1042_cov_4.338399	classified	2	1	1;131567;2;1783272;1798711;1117;1890424;1890426;1129;2626047;1280380	1.00;1.00;1.00;1.00;1.00;1.00;1.00;1.00;1.00;1.00;1.00	Bacteria: 1.00	Cyanobacteria: 1.00	NA	Synechococcales: 1.00	Synechococcaceae: 1.00	Synechococcus: 1.00	Synechococcus sp. KORDI-100: 1.00
12-S07_NODE_3679_length_1042_cov_3.687943	classified	2	1	1;131567;2;1783272;1798711;1117;1890424;1890426;1129;2626047;166318	1.00;1.00;1.00;1.00;1.00;1.00;1.00;1.00;1.00;1.00;1.00	Bacteria: 1.00	Cyanobacteria: 1.00	NA	Synechococcales: 1.00	Synechococcaceae: 1.00	Synechococcus: 1.00	Synechococcus sp. WH 8016: 1.00
12-S07_NODE_3681_length_1042_cov_2.596758	classified	2	2	1;131567;2;1783272;1798711;1117;1890424;1890426;1129;2626047	1.00;1.00;1.00;1.00;1.00;1.00;1.00;1.00;1.00;1.00	Bacteria: 1.00	Cyanobacteria: 1.00	NA	Synechococcales: 1.00	Synechococcaceae: 1.00	Synechococcus: 1.00	not classified
12-S07_NODE_3684_length_1041_cov_2.808316	classified	1	1	1;131567;2;1783272;1798711;1117	1.00;1.00;1.00;1.00;1.00;1.00	Bacteria: 1.00	Cyanobacteria: 1.00	not classified	not classified	not classified	not classified	not classified
12-S07_NODE_3686_length_1040_cov_3.668020	classified	2	2	1;131567;2;1783272;1798711;1117;1890424;1890426;1129;2626047	1.00;1.00;1.00;0.55;0.55;0.55;0.55;0.55;0.55;0.55	Bacteria: 1.00	Cyanobacteria: 0.55	NA	Synechococcales: 0.55	Synechococcaceae: 0.55	Synechococcus: 0.55	not classified
12-S07_NODE_3692_length_1039_cov_3.185976	classified	1	1	1;131567;2;1783272;1798711;1117;1890424;1890426;1129;2626047;84588	1.00;1.00;1.00;1.00;1.00;1.00;1.00;1.00;1.00;1.00;1.00	Bacteria: 1.00	Cyanobacteria: 1.00	NA	Synechococcales: 1.00	Synechococcaceae: 1.00	Synechococcus: 1.00	Synechococcus sp. WH 8102: 1.00
12-S07_NODE_3699_length_1038_cov_2.981689	classified	1	1	1;131567;2;1783272;1798711;1117;1890424;1890426;1129;2626047	1.00;1.00;1.00;1.00;1.00;1.00;1.00;1.00;1.00;1.00	Bacteria: 1.00	Cyanobacteria: 1.00	NA	Synechococcales: 1.00	Synechococcaceae: 1.00	Synechococcus: 1.00	not classified
12-S07_NODE_36_length_27708_cov_5.511228	classified	29	12	1;131567;2;1783272;1798711;1117	1.00;1.00;0.95;0.86;0.86;0.86	Bacteria: 0.95	Cyanobacteria: 0.86	not classified	not classified	not classified	not classified	not classified
12-S07_NODE_3702_length_1037_cov_4.804481	unclassified (hits not found in taxnomy files)
12-S07_NODE_3717_length_1035_cov_1.193878	classified	2	1	1;131567;2	1.00;1.00;1.00	Bacteria: 1.00	not classified	not classified	not classified	not classified	not classified	not classified
12-S07_NODE_3719_length_1034_cov_2.940756	classified	3	3	1;131567;2;1783272;1798711;1117;1890424;1890426;1129;2626047	1.00;1.00;1.00;1.00;1.00;1.00;1.00;1.00;1.00;1.00	Bacteria: 1.00	Cyanobacteria: 1.00	NA	Synechococcales: 1.00	Synechococcaceae: 1.00	Synechococcus: 1.00	not classified
12-S07_NODE_371_length_8161_cov_4.674932	classified	14	11	1;131567;2;1783272;1798711;1117;1890424;1890426;1129;2626047;110662	1.00;1.00;1.00;1.00;1.00;1.00;1.00;1.00;1.00;1.00;0.51	Bacteria: 1.00	Cyanobacteria: 1.00	NA	Synechococcales: 1.00	Synechococcaceae: 1.00	Synechococcus: 1.00	Synechococcus sp. CC9605: 0.51
12-S07_NODE_3723_length_1033_cov_33.653374	classified	3	3	1;131567;2;1783272;1798711;1117;1890424;1890426;1129;2626047	1.00;1.00;1.00;1.00;1.00;1.00;0.86;0.86;0.86;0.86	Bacteria: 1.00	Cyanobacteria: 1.00	NA	Synechococcales: 0.86	Synechococcaceae: 0.86	Synechococcus: 0.86	not classified
12-S07_NODE_372_length_8159_cov_55.677443	unclassified (hits not found in taxnomy files)
12-S07_NODE_3737_length_1031_cov_584.588115	classified	1	1	1;131567;2;1783272;1798711;1117;1890424;1890426;1129;2626047;1280380	1.00;1.00;1.00;1.00;1.00;1.00;1.00;1.00;1.00;1.00;1.00	Bacteria: 1.00	Cyanobacteria: 1.00	NA	Synechococcales: 1.00	Synechococcaceae: 1.00	Synechococcus: 1.00	Synechococcus sp. KORDI-100: 1.00
12-S07_NODE_3738_length_1031_cov_40.171107	classified	2	2	1;131567;2;1783272;1798711;1117;1890424;1890426;1129;2626047	1.00;1.00;1.00;0.54;0.54;0.54;0.54;0.54;0.54;0.54	Bacteria: 1.00	Cyanobacteria: 0.54	NA	Synechococcales: 0.54	Synechococcaceae: 0.54	Synechococcus: 0.54	not classified
12-S07_NODE_3744_length_1030_cov_2.190769	classified	3	3	1;131567;2;1783272;1798711;1117;1890424;1890426;1129;2626047;1280380	1.00;1.00;1.00;1.00;1.00;1.00;1.00;1.00;1.00;1.00;1.00	Bacteria: 1.00	Cyanobacteria: 1.00	NA	Synechococcales: 1.00	Synechococcaceae: 1.00	Synechococcus: 1.00	Synechococcus sp. KORDI-100: 1.00
12-S07_NODE_3752_length_1028_cov_2.051387	classified	2	2	1;131567;2;1783272;1798711;1117;1890424;1890426;1129;2626047	1.00;1.00;1.00;1.00;1.00;1.00;1.00;1.00;1.00;1.00	Bacteria: 1.00	Cyanobacteria: 1.00	NA	Synechococcales: 1.00	Synechococcaceae: 1.00	Synechococcus: 1.00	not classified
12-S07_NODE_3756_length_1027_cov_2.117284	classified	2	2	1;131567;2;1783272;1798711;1117;1890424;1890426;1129;2626047	1.00;1.00;1.00;1.00;1.00;1.00;1.00;1.00;1.00;1.00	Bacteria: 1.00	Cyanobacteria: 1.00	NA	Synechococcales: 1.00	Synechococcaceae: 1.00	Synechococcus: 1.00	not classified
12-S07_NODE_3758_length_1026_cov_2.263646	classified	2	2	1;131567;2;1783272;1798711;1117;1890424;1890426;1129;2626047	1.00;1.00;1.00;1.00;1.00;1.00;1.00;1.00;1.00;1.00	Bacteria: 1.00	Cyanobacteria: 1.00	NA	Synechococcales: 1.00	Synechococcaceae: 1.00	Synechococcus: 1.00	not classified
12-S07_NODE_3759_length_1026_cov_2.222451	unclassified (hits not found in taxnomy files)
12-S07_NODE_3761_length_1025_cov_2.358763	classified	2	2	1;131567;2;1783272;1798711;1117;1890424;1890426;1129;2626047	1.00;1.00;1.00;1.00;1.00;1.00;1.00;1.00;1.00;1.00	Bacteria: 1.00	Cyanobacteria: 1.00	NA	Synechococcales: 1.00	Synechococcaceae: 1.00	Synechococcus: 1.00	not classified
12-S07_NODE_3765_length_1024_cov_11140.455108	classified	2	1	1;131567;2;1783272;1798711;1117;1890424;1890426;1129;2626047;1986600	1.00;1.00;1.00;1.00;1.00;1.00;1.00;1.00;1.00;1.00;1.00	Bacteria: 1.00	Cyanobacteria: 1.00	NA	Synechococcales: 1.00	Synechococcaceae: 1.00	Synechococcus: 1.00	Synechococcus sp. TMED90: 1.00
12-S07_NODE_3766_length_1024_cov_34.349845	classified	1	1	1;131567;2;1783272;1798711;1117;1890424;1890426;1129;2626047;368491	1.00;1.00;1.00;1.00;1.00;1.00;1.00;1.00;1.00;1.00;1.00	Bacteria: 1.00	Cyanobacteria: 1.00	NA	Synechococcales: 1.00	Synechococcaceae: 1.00	Synechococcus: 1.00	Synechococcus sp. UW86: 1.00
12-S07_NODE_376_length_8113_cov_309.556590	classified	3	2	1;131567;2;1783272;1798711;1117;1890424;1890426;1129;2626047;59931	1.00;1.00;1.00;1.00;1.00;1.00;1.00;1.00;1.00;1.00;0.77	Bacteria: 1.00	Cyanobacteria: 1.00	NA	Synechococcales: 1.00	Synechococcaceae: 1.00	Synechococcus: 1.00	Synechococcus sp. WH 7805: 0.77
12-S07_NODE_3771_length_1023_cov_6.783058	classified	2	1	1;131567;2;1783272;1798711;1117;1890424;1890426;1129;2626047;110662	1.00;1.00;1.00;1.00;1.00;1.00;1.00;1.00;1.00;1.00;1.00	Bacteria: 1.00	Cyanobacteria: 1.00	NA	Synechococcales: 1.00	Synechococcaceae: 1.00	Synechococcus: 1.00	Synechococcus sp. CC9605: 1.00
12-S07_NODE_3784_length_1021_cov_32.631470	classified	2	1	1;131567;2;1783272;1798711;1117;1890424;1890426	1.00;1.00;1.00;1.00;1.00;1.00;1.00;1.00	Bacteria: 1.00	Cyanobacteria: 1.00	NA	Synechococcales: 1.00	Synechococcaceae: 1.00	not classified	not classified
12-S07_NODE_3786_length_1020_cov_3.511917	classified	2	1	1;131567;2;1783272;1798711;1117	1.00;1.00;1.00;1.00;1.00;1.00	Bacteria: 1.00	Cyanobacteria: 1.00	not classified	not classified	not classified	not classified	not classified
12-S07_NODE_3788_length_1020_cov_1.955440	classified	1	1	1;131567;2;1783272;1798711;1117;1890424;1890426;1129;2626047;368493	1.00;1.00;1.00;1.00;1.00;1.00;1.00;1.00;1.00;1.00;1.00	Bacteria: 1.00	Cyanobacteria: 1.00	NA	Synechococcales: 1.00	Synechococcaceae: 1.00	Synechococcus: 1.00	Synechococcus sp. UW69: 1.00
12-S07_NODE_3793_length_1019_cov_2.103734	classified	2	1	1;131567;2;1783272;1798711;1117;1890424;1890426;1129;2626047	1.00;1.00;1.00;1.00;1.00;1.00;1.00;1.00;1.00;1.00	Bacteria: 1.00	Cyanobacteria: 1.00	NA	Synechococcales: 1.00	Synechococcaceae: 1.00	Synechococcus: 1.00	not classified
12-S07_NODE_3794_length_1018_cov_111.203531	classified	1	1	1;131567;2;1783272;1798711;1117;1890424;1890426;1129;2626047	1.00;1.00;1.00;1.00;1.00;1.00;1.00;1.00;1.00;1.00	Bacteria: 1.00	Cyanobacteria: 1.00	NA	Synechococcales: 1.00	Synechococcaceae: 1.00	Synechococcus: 1.00	not classified
12-S07_NODE_3795_length_1018_cov_3.741433	classified	2	2	1;131567;2;1783272;1798711;1117;1890424;1890426;1129;2626047;221359	1.00;1.00;1.00;1.00;1.00;1.00;1.00;1.00;1.00;1.00;0.70	Bacteria: 1.00	Cyanobacteria: 1.00	NA	Synechococcales: 1.00	Synechococcaceae: 1.00	Synechococcus: 1.00	Synechococcus sp. RS9916: 0.70
12-S07_NODE_379_length_8042_cov_116.106047	classified	18	8	1;131567;2;1783272;1798711;1117	1.00;1.00;1.00;0.68;0.68;0.68	Bacteria: 1.00	Cyanobacteria: 0.68	not classified	not classified	not classified	not classified	not classified
12-S07_NODE_3802_length_1017_cov_3.910603	classified	1	1	1;131567;2;1783272;1798711;1117;1890424;1890426;1129;2626047;84588	1.00;1.00;1.00;1.00;1.00;1.00;1.00;1.00;1.00;1.00;1.00	Bacteria: 1.00	Cyanobacteria: 1.00	NA	Synechococcales: 1.00	Synechococcaceae: 1.00	Synechococcus: 1.00	Synechococcus sp. WH 8102: 1.00
12-S07_NODE_3806_length_1017_cov_1.618503	unclassified (hits not found in taxnomy files)
12-S07_NODE_3807_length_1016_cov_440.174818	classified	1	1	1;131567;2;1783272;1798711;1117;1890424;1890426;1129;2626047	1.00;1.00;1.00;1.00;1.00;1.00;1.00;1.00;1.00;1.00	Bacteria: 1.00	Cyanobacteria: 1.00	NA	Synechococcales: 1.00	Synechococcaceae: 1.00	Synechococcus: 1.00	not classified
12-S07_NODE_3810_length_1016_cov_1.437045	classified	2	2	1;131567;2;1783272;1798711;1117;1890424;1890426;1129;2626047	1.00;1.00;1.00;1.00;1.00;1.00;1.00;1.00;1.00;1.00	Bacteria: 1.00	Cyanobacteria: 1.00	NA	Synechococcales: 1.00	Synechococcaceae: 1.00	Synechococcus: 1.00	not classified
12-S07_NODE_3812_length_1015_cov_9.796875	classified	2	1	1;131567;2;1783272;1798711;1117;34079;1983111;1986678	1.00;1.00;1.00;1.00;1.00;1.00;1.00;1.00;1.00	Bacteria: 1.00	Cyanobacteria: 1.00	NA	NA	NA	NA	Cyanobacteria bacterium TMED188: 1.00
12-S07_NODE_3822_length_1014_cov_2.038582	classified	2	2	1;131567;2;1783272;1798711;1117;1890424;1890426;1129;2626047	1.00;1.00;1.00;1.00;1.00;1.00;1.00;1.00;1.00;1.00	Bacteria: 1.00	Cyanobacteria: 1.00	NA	Synechococcales: 1.00	Synechococcaceae: 1.00	Synechococcus: 1.00	not classified
12-S07_NODE_3829_length_1012_cov_5.399164	unclassified (hits not found in taxnomy files)
12-S07_NODE_382_length_7979_cov_12.705326	classified	12	4	1;131567;2;1783272;1798711;1117	1.00;1.00;0.56;0.56;0.56;0.56	Bacteria: 0.56	Cyanobacteria: 0.56	not classified	not classified	not classified	not classified	not classified
12-S07_NODE_3836_length_1010_cov_462.890052	unclassified (no hits to database)
12-S07_NODE_3837_length_1010_cov_8.716230	classified	1	1	1;131567;2;1783272;1798711;1117;1890424;1213;1218;2627481;1961091	1.00;1.00;1.00;1.00;1.00;1.00;1.00;1.00;1.00;1.00;1.00	Bacteria: 1.00	Cyanobacteria: 1.00	NA	Synechococcales: 1.00	Prochloraceae: 1.00	Prochlorococcus: 1.00	Prochlorococcus sp. HOT208_60m_813I02: 1.00
12-S07_NODE_3845_length_1009_cov_511.094340	classified	2	1	1;131567;2	1.00;1.00;1.00	Bacteria: 1.00	not classified	not classified	not classified	not classified	not classified	not classified
12-S07_NODE_3849_length_1009_cov_1.403564	classified	2	2	1;131567;2;1783272;1798711;1117;1890424;1890426;1129;2626047;59931	1.00;1.00;1.00;1.00;1.00;1.00;1.00;1.00;1.00;1.00;0.58	Bacteria: 1.00	Cyanobacteria: 1.00	NA	Synechococcales: 1.00	Synechococcaceae: 1.00	Synechococcus: 1.00	Synechococcus sp. WH 7805: 0.58
12-S07_NODE_3851_length_1008_cov_4.079748	classified	2	1	1;131567;2;1783272;1798711;1117;1890424;1890426;1129;2626047	1.00;1.00;1.00;1.00;1.00;1.00;1.00;1.00;1.00;1.00	Bacteria: 1.00	Cyanobacteria: 1.00	NA	Synechococcales: 1.00	Synechococcaceae: 1.00	Synechococcus: 1.00	not classified
12-S07_NODE_3854_length_1007_cov_50.720588	unclassified (hits not found in taxnomy files)
12-S07_NODE_3858_length_1007_cov_2.189076	classified	2	2	1;131567;2;1783272;1798711;1117;1890424;1890426;1129;2626047	1.00;1.00;1.00;0.58;0.58;0.58;0.58;0.58;0.58;0.58	Bacteria: 1.00	Cyanobacteria: 0.58	NA	Synechococcales: 0.58	Synechococcaceae: 0.58	Synechococcus: 0.58	not classified
12-S07_NODE_3859_length_1007_cov_1.941176	classified	2	2	1;131567;2;1783272;1798711;1117;1890424;1890426;1129;2626047	1.00;1.00;1.00;1.00;1.00;1.00;0.59;0.59;0.59;0.59	Bacteria: 1.00	Cyanobacteria: 1.00	NA	Synechococcales: 0.59	Synechococcaceae: 0.59	Synechococcus: 0.59	not classified
12-S07_NODE_3861_length_1007_cov_1.191176	unclassified (hits not found in taxnomy files)
12-S07_NODE_3862_length_1006_cov_5.245005	classified	2	2	1;131567;2;1783272;1798711;1117;1890424;1890426;1129;2626047	1.00;1.00;1.00;1.00;1.00;1.00;1.00;1.00;1.00;1.00	Bacteria: 1.00	Cyanobacteria: 1.00	NA	Synechococcales: 1.00	Synechococcaceae: 1.00	Synechococcus: 1.00	not classified
12-S07_NODE_3863_length_1006_cov_4.327024	classified	2	2	1;131567;2;1783272;1798711;1117;1890424;1890426;1129;2626047;1801629	1.00;1.00;1.00;0.84;0.84;0.84;0.84;0.84;0.84;0.84;0.84	Bacteria: 1.00	Cyanobacteria: 0.84	NA	Synechococcales: 0.84	Synechococcaceae: 0.84	Synechococcus: 0.84	Synechococcus sp. MIT S9508: 0.84
12-S07_NODE_3868_length_1005_cov_29.130526	unclassified (hits not found in taxnomy files)
12-S07_NODE_3873_length_1005_cov_2.222105	unclassified (hits not found in taxnomy files)
12-S07_NODE_387_length_7895_cov_10.504337	classified	7	5	1;131567;2;1783272;1798711;1117;1890424;1890426;1129;2626047;110663	1.00;1.00;1.00;1.00;1.00;1.00;1.00;0.95;0.95;0.95;0.78	Bacteria: 1.00	Cyanobacteria: 1.00	NA	Synechococcales: 1.00	Synechococcaceae: 0.95	Synechococcus: 0.95	Synechococcus sp. CC9616: 0.78
12-S07_NODE_3881_length_1003_cov_2.349156	classified	2	1	1;131567;2;1783272;1798711;1117;1890424;1890426;1129;2626047;59932	1.00;1.00;1.00;1.00;1.00;1.00;1.00;1.00;1.00;1.00;1.00	Bacteria: 1.00	Cyanobacteria: 1.00	NA	Synechococcales: 1.00	Synechococcaceae: 1.00	Synechococcus: 1.00	Synechococcus sp. WH 8101: 1.00
12-S07_NODE_3883_length_1002_cov_10.166843	classified	1	1	1;131567;2;1783272;1798711;1117;1890424;1890426;1129;2626047	1.00;1.00;1.00;1.00;1.00;1.00;1.00;1.00;1.00;1.00	Bacteria: 1.00	Cyanobacteria: 1.00	NA	Synechococcales: 1.00	Synechococcaceae: 1.00	Synechococcus: 1.00	not classified
12-S07_NODE_3884_length_1002_cov_7.175024	classified	2	1	1;131567;2;1783272;1798711;1117;1890424;1890426;1129;2626047;368495	1.00;1.00;1.00;1.00;1.00;1.00;1.00;1.00;1.00;1.00;1.00	Bacteria: 1.00	Cyanobacteria: 1.00	NA	Synechococcales: 1.00	Synechococcaceae: 1.00	Synechococcus: 1.00	Synechococcus sp. UW106: 1.00
12-S07_NODE_3885_length_1002_cov_4.166843	classified	2	2	1;131567;2	1.00;1.00;1.00	Bacteria: 1.00	not classified	not classified	not classified	not classified	not classified	not classified
12-S07_NODE_3887_length_1002_cov_3.191130	classified	1	1	1;131567;2	1.00;1.00;1.00	Bacteria: 1.00	not classified	not classified	not classified	not classified	not classified	not classified
12-S07_NODE_388_length_7879_cov_4.819482	classified	7	7	1;131567;2;1783272;1798711;1117;1890424;1890426;1129;2626047	1.00;1.00;1.00;1.00;1.00;1.00;0.66;0.66;0.66;0.66	Bacteria: 1.00	Cyanobacteria: 1.00	NA	Synechococcales: 0.66	Synechococcaceae: 0.66	Synechococcus: 0.66	not classified
12-S07_NODE_3891_length_1001_cov_3.529598	unclassified (hits not found in taxnomy files)
12-S07_NODE_3901_length_1000_cov_2.546032	classified	1	1	1;131567;2;1783272;1798711;1117;1890424;1890426;1129;2626047	1.00;1.00;1.00;1.00;1.00;1.00;1.00;1.00;1.00;1.00	Bacteria: 1.00	Cyanobacteria: 1.00	NA	Synechococcales: 1.00	Synechococcaceae: 1.00	Synechococcus: 1.00	not classified
12-S07_NODE_391_length_7847_cov_8.665169	classified	23	15	1;131567;2;1783272;1798711;1117;1890424;1890426;1129;2626047	1.00;1.00;1.00;1.00;1.00;1.00;0.97;0.97;0.97;0.97	Bacteria: 1.00	Cyanobacteria: 1.00	NA	Synechococcales: 0.97	Synechococcaceae: 0.97	Synechococcus: 0.97	not classified
12-S07_NODE_392_length_7837_cov_16.389424	classified	10	4	1;131567;2;1783272;1798711;1117	1.00;1.00;1.00;0.78;0.78;0.78	Bacteria: 1.00	Cyanobacteria: 0.78	not classified	not classified	not classified	not classified	not classified
12-S07_NODE_395_length_7821_cov_6.815177	classified	16	15	1;131567;2;1783272;1798711;1117;1890424;1890426;1129;2626047	1.00;1.00;1.00;1.00;1.00;1.00;1.00;1.00;1.00;1.00	Bacteria: 1.00	Cyanobacteria: 1.00	NA	Synechococcales: 1.00	Synechococcaceae: 1.00	Synechococcus: 1.00	not classified
12-S07_NODE_398_length_7763_cov_10.531007	classified	2	2	1;131567;2;1783272;1798711;1117;1890424;1890426;1129;2626047	1.00;1.00;1.00;1.00;1.00;1.00;1.00;1.00;1.00;1.00	Bacteria: 1.00	Cyanobacteria: 1.00	NA	Synechococcales: 1.00	Synechococcaceae: 1.00	Synechococcus: 1.00	not classified
12-S07_NODE_39_length_26742_cov_30.796493	classified	38	37	1;131567;2;1783272;1798711;1117;1890424;1890426;1129;2626047;221359	1.00;1.00;1.00;1.00;1.00;1.00;1.00;1.00;1.00;1.00;0.75	Bacteria: 1.00	Cyanobacteria: 1.00	NA	Synechococcales: 1.00	Synechococcaceae: 1.00	Synechococcus: 1.00	Synechococcus sp. RS9916: 0.75
12-S07_NODE_402_length_7671_cov_6.850840	classified	3	3	1;131567;2;1783272;1798711;1117;1890424	1.00;1.00;1.00;0.71;0.71;0.71;0.71	Bacteria: 1.00	Cyanobacteria: 0.71	NA	Synechococcales: 0.71	not classified	not classified	not classified
12-S07_NODE_407_length_7566_cov_256.812941	classified	12	4	1;131567;2;1783272;1798711;1117	1.00;1.00;1.00;1.00;1.00;1.00	Bacteria: 1.00	Cyanobacteria: 1.00	not classified	not classified	not classified	not classified	not classified
12-S07_NODE_411_length_7541_cov_21.398878	classified	10	5	1;131567;2;1783272;1798711;1117;1890424;1890426;1129;2626047	1.00;1.00;1.00;1.00;1.00;1.00;0.71;0.71;0.71;0.71	Bacteria: 1.00	Cyanobacteria: 1.00	NA	Synechococcales: 0.71	Synechococcaceae: 0.71	Synechococcus: 0.71	not classified
12-S07_NODE_414_length_7524_cov_22.221449	classified	9	8	1;131567;2;1783272;1798711;1117;1890424;1890426;1129;2626047	1.00;1.00;1.00;0.83;0.83;0.83;0.71;0.71;0.71;0.71	Bacteria: 1.00	Cyanobacteria: 0.83	NA	Synechococcales: 0.71	Synechococcaceae: 0.71	Synechococcus: 0.71	not classified
12-S07_NODE_415_length_7509_cov_7.623074	classified	5	5	1;131567;2;1783272;1798711;1117;1890424;1890426;1129;2626047	1.00;1.00;1.00;0.83;0.83;0.83;0.83;0.83;0.83;0.83	Bacteria: 1.00	Cyanobacteria: 0.83	NA	Synechococcales: 0.83	Synechococcaceae: 0.83	Synechococcus: 0.83	not classified
12-S07_NODE_417_length_7481_cov_8.665232	classified	13	5	1;131567;2	1.00;1.00;1.00	Bacteria: 1.00	not classified	not classified	not classified	not classified	not classified	not classified
12-S07_NODE_41_length_26133_cov_160.403328	classified	30	9	1;131567;2	1.00;1.00;1.00	Bacteria: 1.00	not classified	not classified	not classified	not classified	not classified	not classified
12-S07_NODE_420_length_7401_cov_39.687449	classified	1	1	1;131567;2;1783272;1798711;1117;1890424;1890426;1129;2626047;2055944	1.00;1.00;1.00;1.00;1.00;1.00;1.00;1.00;1.00;1.00;1.00	Bacteria: 1.00	Cyanobacteria: 1.00	NA	Synechococcales: 1.00	Synechococcaceae: 1.00	Synechococcus: 1.00	Synechococcus sp. BS56D: 1.00
12-S07_NODE_421_length_7388_cov_15.654575	classified	11	4	1;131567;2;1783272;1798711;1117	1.00;1.00;1.00;1.00;1.00;1.00	Bacteria: 1.00	Cyanobacteria: 1.00	not classified	not classified	not classified	not classified	not classified
12-S07_NODE_422_length_7386_cov_5.945301	classified	7	1	1;131567;2;1224;28216;80840;506;517;520	1.00;1.00;1.00;1.00;1.00;1.00;1.00;1.00;1.00	Bacteria: 1.00	Proteobacteria: 1.00	Betaproteobacteria: 1.00	Burkholderiales: 1.00	Alcaligenaceae: 1.00	Bordetella: 1.00	Bordetella pertussis: 1.00
12-S07_NODE_426_length_7315_cov_26.874380	classified	9	3	1;131567;2	1.00;1.00;1.00	Bacteria: 1.00	not classified	not classified	not classified	not classified	not classified	not classified
12-S07_NODE_427_length_7302_cov_18.160894	classified	9	9	1;131567;2;1783272;1798711;1117;1890424;1890426;1129;2626047	1.00;1.00;1.00;1.00;1.00;1.00;0.64;0.64;0.64;0.64	Bacteria: 1.00	Cyanobacteria: 1.00	NA	Synechococcales: 0.64	Synechococcaceae: 0.64	Synechococcus: 0.64	not classified
12-S07_NODE_42_length_25452_cov_60.840532	classified	39	36	1;131567;2;1783272;1798711;1117;1890424;1890426	1.00;1.00;0.98;0.72;0.72;0.72;0.57;0.57	Bacteria: 0.98	Cyanobacteria: 0.72	NA	Synechococcales: 0.57	Synechococcaceae: 0.57	not classified	not classified
12-S07_NODE_434_length_7215_cov_5.413827	classified	7	7	1;131567;2;1783272;1798711;1117;1890424;1890426;1129;2626047	1.00;1.00;1.00;1.00;1.00;1.00;0.76;0.76;0.76;0.76	Bacteria: 1.00	Cyanobacteria: 1.00	NA	Synechococcales: 0.76	Synechococcaceae: 0.76	Synechococcus: 0.76	not classified
12-S07_NODE_437_length_7180_cov_84.554386	classified	9	9	1;131567;2;1783272;1798711;1117;1890424;1890426;1129;2626047	1.00;1.00;1.00;0.72;0.72;0.72;0.72;0.72;0.72;0.72	Bacteria: 1.00	Cyanobacteria: 0.72	NA	Synechococcales: 0.72	Synechococcaceae: 0.72	Synechococcus: 0.72	not classified
12-S07_NODE_442_length_7107_cov_9.756239	classified	8	3	1;131567;2;1783272;1798711;1117;1890424;1890426;1129	1.00;1.00;1.00;0.53;0.53;0.53;0.53;0.53;0.53	Bacteria: 1.00	Cyanobacteria: 0.53	NA	Synechococcales: 0.53	Synechococcaceae: 0.53	Synechococcus: 0.53	not classified
12-S07_NODE_443_length_7082_cov_168.292159	classified	6	3	1;131567;2;1783272;1798711;1117;1890424	1.00;1.00;1.00;0.50;0.50;0.50;0.50	Bacteria: 1.00	Cyanobacteria: 0.50	NA	Synechococcales: 0.50	not classified	not classified	not classified
12-S07_NODE_446_length_7054_cov_185.161166	classified	9	8	1;131567;2;1783272;1798711;1117;1890424;1890426;1129;2626047	1.00;1.00;1.00;1.00;1.00;1.00;1.00;1.00;1.00;1.00	Bacteria: 1.00	Cyanobacteria: 1.00	NA	Synechococcales: 1.00	Synechococcaceae: 1.00	Synechococcus: 1.00	not classified
12-S07_NODE_44_length_25067_cov_7.842984	classified	24	10	1;131567;2;1783272;1798711;1117	1.00;1.00;0.92;0.67;0.67;0.67	Bacteria: 0.92	Cyanobacteria: 0.67	not classified	not classified	not classified	not classified	not classified
12-S07_NODE_450_length_6953_cov_46.505944	classified	4	3	1;131567;2;1783272;1798711;1117	1.00;0.73;0.73;0.52;0.52;0.52	Bacteria: 0.73	Cyanobacteria: 0.52	not classified	not classified	not classified	not classified	not classified
12-S07_NODE_451_length_6951_cov_86.771752	classified	13	6	1;131567;2;1783272;1798711;1117	1.00;1.00;1.00;0.55;0.55;0.55	Bacteria: 1.00	Cyanobacteria: 0.55	not classified	not classified	not classified	not classified	not classified
12-S07_NODE_454_length_6927_cov_15.732392	classified	14	6	1;131567;2	1.00;0.90;0.90	Bacteria: 0.90	not classified	not classified	not classified	not classified	not classified	not classified
12-S07_NODE_455_length_6909_cov_5.318830	classified	9	9	1;131567;2;1783272;1798711;1117;1890424;1890426;1129;2626047	1.00;1.00;1.00;1.00;1.00;1.00;0.61;0.61;0.61;0.61	Bacteria: 1.00	Cyanobacteria: 1.00	NA	Synechococcales: 0.61	Synechococcaceae: 0.61	Synechococcus: 0.61	not classified
12-S07_NODE_456_length_6925_cov_5.044833	classified	9	9	1;131567;2;1783272;1798711;1117;1890424;1890426;1129;2626047	1.00;1.00;0.90;0.53;0.53;0.53;0.53;0.53;0.53;0.53	Bacteria: 0.90	Cyanobacteria: 0.53	NA	Synechococcales: 0.53	Synechococcaceae: 0.53	Synechococcus: 0.53	not classified
12-S07_NODE_459_length_6893_cov_85.549722	classified	8	7	1;131567;2;1783272;1798711;1117;1890424;1890426;1129;2626047	1.00;1.00;1.00;1.00;1.00;1.00;0.75;0.75;0.71;0.71	Bacteria: 1.00	Cyanobacteria: 1.00	NA	Synechococcales: 0.75	Synechococcaceae: 0.75	Synechococcus: 0.71	not classified
12-S07_NODE_460_length_6891_cov_70.951434	classified	18	11	1;131567;2;1783272;1798711;1117;1890424;1890426;1129;2626047	1.00;1.00;1.00;1.00;1.00;1.00;1.00;1.00;1.00;1.00	Bacteria: 1.00	Cyanobacteria: 1.00	NA	Synechococcales: 1.00	Synechococcaceae: 1.00	Synechococcus: 1.00	not classified
12-S07_NODE_461_length_6889_cov_790.127158	classified	11	2	1;131567;2;1783272;1798711;1117;1890424;1890426;1129;2626047;2267258	1.00;1.00;1.00;1.00;1.00;1.00;0.69;0.69;0.69;0.69;0.69	Bacteria: 1.00	Cyanobacteria: 1.00	NA	Synechococcales: 0.69	Synechococcaceae: 0.69	Synechococcus: 0.69	Synechococcus sp. MED-G69: 0.69
12-S07_NODE_464_length_6860_cov_11.351947	classified	10	3	1;131567;2;1783272;1798711;1117;1890424;1890426;1129;2626047;368503	1.00;1.00;1.00;1.00;1.00;1.00;1.00;1.00;1.00;1.00;0.88	Bacteria: 1.00	Cyanobacteria: 1.00	NA	Synechococcales: 1.00	Synechococcaceae: 1.00	Synechococcus: 1.00	Synechococcus sp. UW140: 0.88
12-S07_NODE_468_length_6761_cov_8.170146	classified	12	5	1;131567;2;1783272;1798711;1117;1890424;1890426;1129;2626047;232348	1.00;1.00;1.00;0.79;0.79;0.79;0.79;0.79;0.79;0.79;0.65	Bacteria: 1.00	Cyanobacteria: 0.79	NA	Synechococcales: 0.79	Synechococcaceae: 0.79	Synechococcus: 0.79	Synechococcus sp. CB0101: 0.65
12-S07_NODE_472_length_6740_cov_77.612623	classified	10	4	1;131567;2	1.00;1.00;1.00	Bacteria: 1.00	not classified	not classified	not classified	not classified	not classified	not classified
12-S07_NODE_473_length_6738_cov_87.292234	classified	11	11	1;131567;2;1783272;1798711;1117;1890424;1890426;1129;2626047	1.00;1.00;1.00;0.75;0.75;0.75;0.65;0.65;0.65;0.65	Bacteria: 1.00	Cyanobacteria: 0.75	NA	Synechococcales: 0.65	Synechococcaceae: 0.65	Synechococcus: 0.65	not classified
12-S07_NODE_475_length_6723_cov_74.519046	classified	9	9	1;131567;2;1783272;1798711;1117;1890424;1890426;1129;2626047	1.00;1.00;1.00;1.00;1.00;1.00;0.88;0.88;0.88;0.88	Bacteria: 1.00	Cyanobacteria: 1.00	NA	Synechococcales: 0.88	Synechococcaceae: 0.88	Synechococcus: 0.88	not classified
12-S07_NODE_478_length_6692_cov_51.066596	classified	10	6	1;131567;2;1783272;1798711;1117	1.00;1.00;0.76;0.76;0.76;0.76	Bacteria: 0.76	Cyanobacteria: 0.76	not classified	not classified	not classified	not classified	not classified
12-S07_NODE_479_length_6677_cov_24.868620	classified	15	5	1;131567;2;1783272;1798711;1117;1890424;1890426;1129;2626047	1.00;1.00;1.00;1.00;1.00;1.00;1.00;1.00;1.00;1.00	Bacteria: 1.00	Cyanobacteria: 1.00	NA	Synechococcales: 1.00	Synechococcaceae: 1.00	Synechococcus: 1.00	not classified
12-S07_NODE_482_length_6643_cov_39.586673	classified	11	5	1;131567;2	1.00;1.00;1.00	Bacteria: 1.00	not classified	not classified	not classified	not classified	not classified	not classified
12-S07_NODE_485_length_6595_cov_15.936697	classified	11	10	1;131567;2;1783272;1798711;1117;1890424;1890426;1129;2626047	1.00;1.00;1.00;0.97;0.97;0.97;0.97;0.97;0.97;0.97	Bacteria: 1.00	Cyanobacteria: 0.97	NA	Synechococcales: 0.97	Synechococcaceae: 0.97	Synechococcus: 0.97	not classified
12-S07_NODE_486_length_6595_cov_5.951682	classified	8	2	1;131567;2;1783272;1798711;1117;1890424;1890426;1129	1.00;1.00;1.00;0.70;0.70;0.70;0.70;0.70;0.70	Bacteria: 1.00	Cyanobacteria: 0.70	NA	Synechococcales: 0.70	Synechococcaceae: 0.70	Synechococcus: 0.70	not classified
12-S07_NODE_490_length_6546_cov_12.523032	classified	7	6	1;131567;2;1783272;1798711;1117;1890424;1890426;1129;2626047	1.00;1.00;1.00;0.84;0.84;0.84;0.84;0.84;0.84;0.84	Bacteria: 1.00	Cyanobacteria: 0.84	NA	Synechococcales: 0.84	Synechococcaceae: 0.84	Synechococcus: 0.84	not classified
12-S07_NODE_493_length_6528_cov_5.402595	unclassified (hits not found in taxnomy files)
12-S07_NODE_495_length_6508_cov_7.545793	classified	6	1	1;131567;2;1783272;1798711;1117;1890424;1890426;1129;2626047	1.00;1.00;1.00;1.00;1.00;1.00;1.00;1.00;1.00;1.00	Bacteria: 1.00	Cyanobacteria: 1.00	NA	Synechococcales: 1.00	Synechococcaceae: 1.00	Synechococcus: 1.00	not classified
12-S07_NODE_503_length_6388_cov_3.474972	classified	9	8	1;131567;2;1783272;1798711;1117;1890424;1890426;1129;2626047	1.00;1.00;1.00;0.71;0.71;0.71;0.71;0.71;0.71;0.57	Bacteria: 1.00	Cyanobacteria: 0.71	NA	Synechococcales: 0.71	Synechococcaceae: 0.71	Synechococcus: 0.71	not classified
12-S07_NODE_504_length_6385_cov_3.963823	classified	8	6	1;131567;2;1783272;1798711;1117;1890424;1890426;1129;2626047	1.00;1.00;1.00;0.67;0.67;0.67;0.67;0.67;0.67;0.67	Bacteria: 1.00	Cyanobacteria: 0.67	NA	Synechococcales: 0.67	Synechococcaceae: 0.67	Synechococcus: 0.67	not classified
12-S07_NODE_505_length_6380_cov_346.254704	classified	5	4	1;131567;2;1783272;1798711;1117;1890424;1890426;1129;2626047;368503	1.00;1.00;1.00;1.00;1.00;1.00;1.00;0.63;0.63;0.63;0.60	Bacteria: 1.00	Cyanobacteria: 1.00	NA	Synechococcales: 1.00	Synechococcaceae: 0.63	Synechococcus: 0.63	Synechococcus sp. UW140: 0.60
12-S07_NODE_507_length_6372_cov_26.400000	classified	9	7	1;131567;2;1783272;1798711;1117;1890424;1890426;1129;2626047;110663	1.00;1.00;1.00;1.00;1.00;1.00;1.00;1.00;1.00;1.00;0.93	Bacteria: 1.00	Cyanobacteria: 1.00	NA	Synechococcales: 1.00	Synechococcaceae: 1.00	Synechococcus: 1.00	Synechococcus sp. CC9616: 0.93
12-S07_NODE_517_length_6300_cov_11.952762	classified	7	2	1;131567;2;1783272;1798711;1117	1.00;1.00;1.00;0.59;0.59;0.59	Bacteria: 1.00	Cyanobacteria: 0.59	not classified	not classified	not classified	not classified	not classified
12-S07_NODE_519_length_6284_cov_19.665115	classified	8	3	1;131567;2	1.00;1.00;1.00	Bacteria: 1.00	not classified	not classified	not classified	not classified	not classified	not classified
12-S07_NODE_521_length_6275_cov_99.129582	classified	8	8	1;131567;2;1783272;1798711;1117;1890424;1890426;1129;2626047	1.00;1.00;1.00;1.00;1.00;1.00;0.91;0.91;0.91;0.91	Bacteria: 1.00	Cyanobacteria: 1.00	NA	Synechococcales: 0.91	Synechococcaceae: 0.91	Synechococcus: 0.91	not classified
12-S07_NODE_524_length_6231_cov_9.764573	classified	6	3	1;131567;2	1.00;1.00;1.00	Bacteria: 1.00	not classified	not classified	not classified	not classified	not classified	not classified
12-S07_NODE_528_length_6182_cov_3.833442	classified	8	5	1;131567;2;1783272;1798711;1117;1890424;1890426;1129;2626047	1.00;1.00;1.00;1.00;1.00;1.00;1.00;1.00;1.00;1.00	Bacteria: 1.00	Cyanobacteria: 1.00	NA	Synechococcales: 1.00	Synechococcaceae: 1.00	Synechococcus: 1.00	not classified
12-S07_NODE_530_length_6174_cov_259.425396	classified	6	3	1;131567;2;1783272;1798711;1117	1.00;1.00;1.00;0.54;0.54;0.54	Bacteria: 1.00	Cyanobacteria: 0.54	not classified	not classified	not classified	not classified	not classified
12-S07_NODE_531_length_6174_cov_41.178134	classified	6	2	1;131567;2	1.00;1.00;1.00	Bacteria: 1.00	not classified	not classified	not classified	not classified	not classified	not classified
12-S07_NODE_532_length_6173_cov_23.100523	classified	7	4	1;131567;2;1783272;1798711;1117;1890424;1890426;1129;2626047	1.00;1.00;1.00;1.00;1.00;1.00;1.00;0.77;0.77;0.77	Bacteria: 1.00	Cyanobacteria: 1.00	NA	Synechococcales: 1.00	Synechococcaceae: 0.77	Synechococcus: 0.77	not classified
12-S07_NODE_533_length_6157_cov_6.840708	classified	7	2	1;131567;2	1.00;1.00;1.00	Bacteria: 1.00	not classified	not classified	not classified	not classified	not classified	not classified
12-S07_NODE_539_length_6125_cov_15.200329	classified	12	12	1;131567;2;1783272;1798711;1117;1890424;1890426;1129;2626047	1.00;1.00;1.00;1.00;1.00;1.00;1.00;1.00;1.00;1.00	Bacteria: 1.00	Cyanobacteria: 1.00	NA	Synechococcales: 1.00	Synechococcaceae: 1.00	Synechococcus: 1.00	not classified
12-S07_NODE_540_length_6118_cov_148.963879	classified	5	2	1;131567;2;1783272;1798711;1117;1890424;1890426;167375;2304190	1.00;1.00;1.00;1.00;1.00;1.00;1.00;1.00;0.73;0.73	Bacteria: 1.00	Cyanobacteria: 1.00	NA	Synechococcales: 1.00	Synechococcaceae: 1.00	Cyanobium: 0.73	Cyanobium usitatum: 0.73
12-S07_NODE_551_length_6006_cov_15.964880	classified	5	5	1;131567;2;1783272;1798711;1117;1890424;1890426;1129;2626047	1.00;1.00;1.00;0.64;0.64;0.64;0.64;0.64;0.64;0.64	Bacteria: 1.00	Cyanobacteria: 0.64	NA	Synechococcales: 0.64	Synechococcaceae: 0.64	Synechococcus: 0.64	not classified
12-S07_NODE_553_length_5984_cov_8.197036	classified	7	7	1;131567;2;1783272;1798711;1117;1890424;1890426;1129;2626047	1.00;1.00;1.00;0.63;0.63;0.63;0.63;0.63;0.63;0.63	Bacteria: 1.00	Cyanobacteria: 0.63	NA	Synechococcales: 0.63	Synechococcaceae: 0.63	Synechococcus: 0.63	not classified
12-S07_NODE_554_length_5977_cov_8.121074	classified	1	1	1;131567;2;1783272;1798711;1117;1890424;1890426;1129;2626047;2575516	1.00;1.00;1.00;1.00;1.00;1.00;1.00;1.00;1.00;1.00;1.00	Bacteria: 1.00	Cyanobacteria: 1.00	NA	Synechococcales: 1.00	Synechococcaceae: 1.00	Synechococcus: 1.00	Synechococcus sp. UW179B: 1.00
12-S07_NODE_556_length_5956_cov_20.527368	classified	9	5	1;131567;2;1783272;1798711;1117;1890424	1.00;1.00;1.00;0.86;0.86;0.86;0.86	Bacteria: 1.00	Cyanobacteria: 0.86	NA	Synechococcales: 0.86	not classified	not classified	not classified
12-S07_NODE_558_length_5944_cov_6.061980	classified	8	5	1;131567;2	1.00;1.00;0.85	Bacteria: 0.85	not classified	not classified	not classified	not classified	not classified	not classified
12-S07_NODE_561_length_5928_cov_35.469266	classified	5	3	1;131567;2	1.00;1.00;1.00	Bacteria: 1.00	not classified	not classified	not classified	not classified	not classified	not classified
12-S07_NODE_563_length_5914_cov_105.130910	classified	2	1	1;131567;2;1783272;1798711;1117;1890424;1890426;1129;2626047	1.00;1.00;1.00;1.00;1.00;1.00;1.00;1.00;1.00;1.00	Bacteria: 1.00	Cyanobacteria: 1.00	NA	Synechococcales: 1.00	Synechococcaceae: 1.00	Synechococcus: 1.00	not classified
12-S07_NODE_564_length_5912_cov_304.406181	classified	3	2	1;131567;2;1783272;1798711;1117;1890424;1890426;1129;2626047;166314	1.00;1.00;1.00;1.00;1.00;1.00;1.00;1.00;1.00;1.00;0.60	Bacteria: 1.00	Cyanobacteria: 1.00	NA	Synechococcales: 1.00	Synechococcaceae: 1.00	Synechococcus: 1.00	Synechococcus sp. WH 8109: 0.60
12-S07_NODE_567_length_5884_cov_36.500429	classified	6	3	1;131567;2;1783272;1798711;1117;1890424	1.00;1.00;1.00;1.00;1.00;1.00;1.00	Bacteria: 1.00	Cyanobacteria: 1.00	NA	Synechococcales: 1.00	not classified	not classified	not classified
12-S07_NODE_569_length_5876_cov_13.569662	classified	1	1	1;131567;2;1783272;1798711;1117;1890424;1890426;1129;2626047;313625	1.00;1.00;1.00;1.00;1.00;1.00;1.00;1.00;1.00;1.00;1.00	Bacteria: 1.00	Cyanobacteria: 1.00	NA	Synechococcales: 1.00	Synechococcaceae: 1.00	Synechococcus: 1.00	Synechococcus sp. BL107: 1.00
12-S07_NODE_578_length_5796_cov_20.878941	classified	6	4	1;131567;2;1783272;1798711;1117;1890424;1890426	1.00;1.00;1.00;1.00;1.00;1.00;0.80;0.58	Bacteria: 1.00	Cyanobacteria: 1.00	NA	Synechococcales: 0.80	Synechococcaceae: 0.58	not classified	not classified
12-S07_NODE_579_length_5787_cov_11.446092	classified	6	5	1;131567;2;1783272;1798711;1117;1890424;1890426;1129;2626047	1.00;1.00;1.00;1.00;1.00;1.00;1.00;0.81;0.81;0.81	Bacteria: 1.00	Cyanobacteria: 1.00	NA	Synechococcales: 1.00	Synechococcaceae: 0.81	Synechococcus: 0.81	not classified
12-S07_NODE_580_length_5784_cov_18.217490	classified	4	2	1;131567;2	1.00;1.00;1.00	Bacteria: 1.00	not classified	not classified	not classified	not classified	not classified	not classified
12-S07_NODE_587_length_5727_cov_27.518336	classified	9	2	1;131567;2;1783272;1798711;1117;1890424;1213;1218;1219	1.00;1.00;1.00;1.00;1.00;1.00;1.00;0.68;0.68;0.68	Bacteria: 1.00	Cyanobacteria: 1.00	NA	Synechococcales: 1.00	Prochloraceae: 0.68	Prochlorococcus: 0.68	Prochlorococcus marinus: 0.68
12-S07_NODE_593_length_5685_cov_4.037478	classified	6	5	1;131567;2;1783272;1798711;1117;1890424;1890426;1129;2626047	1.00;1.00;1.00;1.00;1.00;1.00;0.87;0.87;0.87;0.87	Bacteria: 1.00	Cyanobacteria: 1.00	NA	Synechococcales: 0.87	Synechococcaceae: 0.87	Synechococcus: 0.87	not classified
12-S07_NODE_596_length_5636_cov_14.499552	classified	10	6	1;131567;2	1.00;1.00;0.93	Bacteria: 0.93	not classified	not classified	not classified	not classified	not classified	not classified
12-S07_NODE_605_length_5569_cov_40.324628	classified	6	6	1;131567;2;1783272;1798711;1117	1.00;1.00;1.00;0.65;0.65;0.65	Bacteria: 1.00	Cyanobacteria: 0.65	not classified	not classified	not classified	not classified	not classified
12-S07_NODE_606_length_5565_cov_23.246642	classified	6	1	1;131567;2;1783272;1798711;1117;1890424;1890426;1129;2626047	1.00;1.00;1.00;1.00;1.00;1.00;1.00;1.00;1.00;1.00	Bacteria: 1.00	Cyanobacteria: 1.00	NA	Synechococcales: 1.00	Synechococcaceae: 1.00	Synechococcus: 1.00	not classified
12-S07_NODE_610_length_5542_cov_108.205395	classified	3	3	1;131567;2;1783272;1798711;1117	1.00;1.00;1.00;1.00;1.00;1.00	Bacteria: 1.00	Cyanobacteria: 1.00	not classified	not classified	not classified	not classified	not classified
12-S07_NODE_614_length_5508_cov_1063.583165	classified	2	2	1;131567;2;1783272;1798711;1117;1890424;1890426;1129;2626047;166314	1.00;1.00;1.00;1.00;1.00;1.00;1.00;1.00;0.86;0.86;0.86	Bacteria: 1.00	Cyanobacteria: 1.00	NA	Synechococcales: 1.00	Synechococcaceae: 1.00	Synechococcus: 0.86	Synechococcus sp. WH 8109: 0.86
12-S07_NODE_618_length_5491_cov_6.127851	classified	5	4	1;131567;2;1783272;1798711;1117;1890424;1890426;1129;2626047;2575516	1.00;1.00;1.00;1.00;1.00;1.00;1.00;1.00;1.00;1.00;1.00	Bacteria: 1.00	Cyanobacteria: 1.00	NA	Synechococcales: 1.00	Synechococcaceae: 1.00	Synechococcus: 1.00	Synechococcus sp. UW179B: 1.00
12-S07_NODE_619_length_5480_cov_3.801843	classified	6	2	1;131567;2;1783272;1798711;1117	1.00;1.00;1.00;1.00;1.00;1.00	Bacteria: 1.00	Cyanobacteria: 1.00	not classified	not classified	not classified	not classified	not classified
12-S07_NODE_621_length_5449_cov_8.990360	classified	7	5	1;131567;2;1783272;1798711;1117;1890424;1890426;1129;2626047	1.00;1.00;1.00;1.00;1.00;1.00;1.00;1.00;1.00;1.00	Bacteria: 1.00	Cyanobacteria: 1.00	NA	Synechococcales: 1.00	Synechococcaceae: 1.00	Synechococcus: 1.00	not classified
12-S07_NODE_624_length_5425_cov_8.998905	classified	1	1	1;131567;2;1783272;1798711;1117;1890424;1890426;1129;2626047;585423	1.00;1.00;1.00;1.00;1.00;1.00;1.00;1.00;1.00;1.00;1.00	Bacteria: 1.00	Cyanobacteria: 1.00	NA	Synechococcales: 1.00	Synechococcaceae: 1.00	Synechococcus: 1.00	Synechococcus sp. KORDI-49: 1.00
12-S07_NODE_625_length_5420_cov_22.750233	classified	6	6	1;131567;2;1783272;1798711;1117;1890424;1890426;1129;2626047	1.00;1.00;1.00;1.00;1.00;1.00;1.00;1.00;1.00;1.00	Bacteria: 1.00	Cyanobacteria: 1.00	NA	Synechococcales: 1.00	Synechococcaceae: 1.00	Synechococcus: 1.00	not classified
12-S07_NODE_626_length_5416_cov_31.583660	classified	1	1	1;131567;2;1783272;1798711;1117	1.00;1.00;1.00;1.00;1.00;1.00	Bacteria: 1.00	Cyanobacteria: 1.00	not classified	not classified	not classified	not classified	not classified
12-S07_NODE_629_length_5371_cov_3.844131	classified	8	7	1;131567;2;1783272;1798711;1117;1890424;1890426;1129;2626047	1.00;1.00;1.00;0.82;0.82;0.82;0.77;0.77;0.77;0.77	Bacteria: 1.00	Cyanobacteria: 0.82	NA	Synechococcales: 0.77	Synechococcaceae: 0.77	Synechococcus: 0.77	not classified
12-S07_NODE_630_length_5376_cov_8.525841	classified	9	2	1;131567;2;1783272;1798711;1117;1890424;1890426;1129;2626047;1986597	1.00;1.00;1.00;1.00;1.00;1.00;1.00;1.00;1.00;1.00;0.67	Bacteria: 1.00	Cyanobacteria: 1.00	NA	Synechococcales: 1.00	Synechococcaceae: 1.00	Synechococcus: 1.00	Synechococcus sp. TMED20: 0.67
12-S07_NODE_631_length_5376_cov_32.699568	classified	5	3	1;131567;2;1783272;1798711;1117;1890424;1890426;1129;2626047	1.00;1.00;1.00;1.00;1.00;1.00;1.00;1.00;1.00;1.00	Bacteria: 1.00	Cyanobacteria: 1.00	NA	Synechococcales: 1.00	Synechococcaceae: 1.00	Synechococcus: 1.00	not classified
12-S07_NODE_636_length_5330_cov_27.020664	classified	8	1	1;131567;2	1.00;1.00;1.00	Bacteria: 1.00	not classified	not classified	not classified	not classified	not classified	not classified
12-S07_NODE_640_length_5291_cov_49.080694	classified	5	1	1;131567;2;1783272;1798711;1117	1.00;1.00;1.00;1.00;1.00;1.00	Bacteria: 1.00	Cyanobacteria: 1.00	not classified	not classified	not classified	not classified	not classified
12-S07_NODE_641_length_5283_cov_87.636572	classified	4	1	1;131567;2;1783272;1798711;1117	1.00;1.00;1.00;1.00;1.00;1.00	Bacteria: 1.00	Cyanobacteria: 1.00	not classified	not classified	not classified	not classified	not classified
12-S07_NODE_643_length_5277_cov_10.786097	unclassified (hits not found in taxnomy files)
12-S07_NODE_644_length_5273_cov_318.194136	classified	6	1	1;131567;2;1783272;1798711;1117	1.00;1.00;1.00;1.00;1.00;1.00	Bacteria: 1.00	Cyanobacteria: 1.00	not classified	not classified	not classified	not classified	not classified
12-S07_NODE_648_length_5252_cov_195.583569	classified	9	9	1;131567;2;1783272;1798711;1117;1890424;1890426;1129;2626047;221359	1.00;1.00;1.00;0.78;0.78;0.78;0.78;0.78;0.78;0.78;0.58	Bacteria: 1.00	Cyanobacteria: 0.78	NA	Synechococcales: 0.78	Synechococcaceae: 0.78	Synechococcus: 0.78	Synechococcus sp. RS9916: 0.58
12-S07_NODE_649_length_5238_cov_20.478680	classified	5	2	1;131567;2	1.00;1.00;1.00	Bacteria: 1.00	not classified	not classified	not classified	not classified	not classified	not classified
12-S07_NODE_651_length_5227_cov_12.327726	classified	6	2	1;131567;2;1783272;1798711;1117;1890424;1890426;1129;2626047;110663	1.00;1.00;1.00;1.00;1.00;1.00;1.00;1.00;1.00;1.00;0.55	Bacteria: 1.00	Cyanobacteria: 1.00	NA	Synechococcales: 1.00	Synechococcaceae: 1.00	Synechococcus: 1.00	Synechococcus sp. CC9616: 0.55
12-S07_NODE_654_length_5210_cov_46.309408	unclassified (hits not found in taxnomy files)
12-S07_NODE_656_length_5204_cov_60.847543	classified	7	3	1;131567;2	1.00;1.00;1.00	Bacteria: 1.00	not classified	not classified	not classified	not classified	not classified	not classified
12-S07_NODE_658_length_5198_cov_27.150690	classified	5	5	1;131567;2;1783272;1798711;1117;1890424;1890426;1129;2626047	1.00;1.00;1.00;0.90;0.90;0.90;0.75;0.75;0.75;0.75	Bacteria: 1.00	Cyanobacteria: 0.90	NA	Synechococcales: 0.75	Synechococcaceae: 0.75	Synechococcus: 0.75	not classified
12-S07_NODE_659_length_5197_cov_31.934072	classified	7	2	1;131567;2	1.00;1.00;1.00	Bacteria: 1.00	not classified	not classified	not classified	not classified	not classified	not classified
12-S07_NODE_663_length_5173_cov_29.729582	classified	6	5	1;131567;2;1783272;1798711;1117;1890424;1890426;1129;2626047;110663	1.00;1.00;1.00;0.54;0.54;0.54;0.54;0.54;0.54;0.54;0.54	Bacteria: 1.00	Cyanobacteria: 0.54	NA	Synechococcales: 0.54	Synechococcaceae: 0.54	Synechococcus: 0.54	Synechococcus sp. CC9616: 0.54
12-S07_NODE_665_length_5146_cov_3.816539	classified	6	6	1;131567;2;1783272;1798711;1117;1890424;1890426;1129;2626047	1.00;1.00;1.00;1.00;1.00;1.00;0.86;0.86;0.67;0.67	Bacteria: 1.00	Cyanobacteria: 1.00	NA	Synechococcales: 0.86	Synechococcaceae: 0.86	Synechococcus: 0.67	not classified
12-S07_NODE_669_length_5100_cov_5.252477	classified	7	4	1;131567;2;1783272;1798711;1117;1890424;1890426;1129;2626047	1.00;1.00;1.00;1.00;1.00;1.00;1.00;1.00;1.00;1.00	Bacteria: 1.00	Cyanobacteria: 1.00	NA	Synechococcales: 1.00	Synechococcaceae: 1.00	Synechococcus: 1.00	not classified
12-S07_NODE_677_length_5060_cov_17.082917	classified	8	5	1;131567;2	1.00;1.00;1.00	Bacteria: 1.00	not classified	not classified	not classified	not classified	not classified	not classified
12-S07_NODE_679_length_5042_cov_11.182474	classified	3	3	1;131567;2;1783272;1798711;1117;1890424;1890426;1129;2626047	1.00;1.00;1.00;1.00;1.00;1.00;1.00;1.00;1.00;1.00	Bacteria: 1.00	Cyanobacteria: 1.00	NA	Synechococcales: 1.00	Synechococcaceae: 1.00	Synechococcus: 1.00	not classified
12-S07_NODE_680_length_5032_cov_231.155716	classified	2	1	1;131567;2;1783272;1798711;1117;1890424;1890426;1129;2626047	1.00;1.00;1.00;1.00;1.00;1.00;1.00;1.00;1.00;1.00	Bacteria: 1.00	Cyanobacteria: 1.00	NA	Synechococcales: 1.00	Synechococcaceae: 1.00	Synechococcus: 1.00	not classified
12-S07_NODE_681_length_5031_cov_421.845458	classified	3	3	1;131567;2;1783272;1798711;1117;1890424;1890426;1129;2626047;2575511	1.00;1.00;1.00;1.00;1.00;1.00;1.00;1.00;1.00;1.00;1.00	Bacteria: 1.00	Cyanobacteria: 1.00	NA	Synechococcales: 1.00	Synechococcaceae: 1.00	Synechococcus: 1.00	Synechococcus sp. GEYO: 1.00
12-S07_NODE_683_length_5028_cov_3.348482	classified	7	4	1;131567;2;1783272;1798711;1117	1.00;1.00;1.00;0.72;0.72;0.72	Bacteria: 1.00	Cyanobacteria: 0.72	not classified	not classified	not classified	not classified	not classified
12-S07_NODE_685_length_5018_cov_15.042515	classified	7	1	1;131567;2;1783272;1798711;1117;1890424;1890426;1129;2626047	1.00;1.00;1.00;1.00;1.00;1.00;1.00;1.00;1.00;1.00	Bacteria: 1.00	Cyanobacteria: 1.00	NA	Synechococcales: 1.00	Synechococcaceae: 1.00	Synechococcus: 1.00	not classified
12-S07_NODE_696_length_4972_cov_5.370092	classified	7	7	1;131567;2;1783272;1798711;1117;1890424;1890426;1129;2626047	1.00;1.00;1.00;0.75;0.75;0.75;0.75;0.75;0.75;0.75	Bacteria: 1.00	Cyanobacteria: 0.75	NA	Synechococcales: 0.75	Synechococcaceae: 0.75	Synechococcus: 0.75	not classified
12-S07_NODE_697_length_4968_cov_7.531854	classified	8	4	1;131567;2	1.00;1.00;1.00	Bacteria: 1.00	not classified	not classified	not classified	not classified	not classified	not classified
12-S07_NODE_698_length_4929_cov_25.134797	classified	7	6	1;131567;2;1783272;1798711;1117;1890424;1890426;1129;2626047	1.00;1.00;1.00;1.00;1.00;1.00;1.00;1.00;1.00;1.00	Bacteria: 1.00	Cyanobacteria: 1.00	NA	Synechococcales: 1.00	Synechococcaceae: 1.00	Synechococcus: 1.00	not classified
12-S07_NODE_699_length_4919_cov_17.359327	classified	1	1	1;131567;2;1783272;1798711;1117;1890424;1890426;1129;2626047;29410	1.00;1.00;1.00;1.00;1.00;1.00;1.00;1.00;1.00;1.00;1.00	Bacteria: 1.00	Cyanobacteria: 1.00	NA	Synechococcales: 1.00	Synechococcaceae: 1.00	Synechococcus: 1.00	Synechococcus sp. WH 8103: 1.00
12-S07_NODE_705_length_4894_cov_37.174964	classified	6	3	1;131567;2;1783272;1798711;1117;1890424;1890426;1129;2626047	1.00;1.00;1.00;1.00;1.00;1.00;1.00;1.00;1.00;1.00	Bacteria: 1.00	Cyanobacteria: 1.00	NA	Synechococcales: 1.00	Synechococcaceae: 1.00	Synechococcus: 1.00	not classified
12-S07_NODE_708_length_4865_cov_5.171310	classified	5	4	1;131567;2;1783272;1798711;1117;1890424;1890426;1129;2626047;110663	1.00;1.00;1.00;0.69;0.69;0.69;0.69;0.69;0.69;0.69;0.69	Bacteria: 1.00	Cyanobacteria: 0.69	NA	Synechococcales: 0.69	Synechococcaceae: 0.69	Synechococcus: 0.69	Synechococcus sp. CC9616: 0.69
12-S07_NODE_713_length_4827_cov_4.949816	classified	5	5	1;131567;2;1783272;1798711;1117;1890424;1890426;1129;2626047;221359	1.00;1.00;1.00;1.00;1.00;1.00;1.00;1.00;1.00;1.00;0.50	Bacteria: 1.00	Cyanobacteria: 1.00	NA	Synechococcales: 1.00	Synechococcaceae: 1.00	Synechococcus: 1.00	Synechococcus sp. RS9916: 0.50
12-S07_NODE_719_length_4797_cov_5.100590	classified	6	3	1;131567;2;1783272;1798711;1117	1.00;1.00;1.00;0.76;0.76;0.76	Bacteria: 1.00	Cyanobacteria: 0.76	not classified	not classified	not classified	not classified	not classified
12-S07_NODE_720_length_4796_cov_4.183295	classified	5	2	1;131567;2;1783272;1798711;1117;1890424;1890426	1.00;1.00;1.00;1.00;1.00;1.00;1.00;1.00	Bacteria: 1.00	Cyanobacteria: 1.00	NA	Synechococcales: 1.00	Synechococcaceae: 1.00	not classified	not classified
12-S07_NODE_721_length_4780_cov_932.548148	classified	8	6	1;131567;2	1.00;1.00;1.00	Bacteria: 1.00	not classified	not classified	not classified	not classified	not classified	not classified
12-S07_NODE_722_length_4780_cov_16.707725	classified	5	3	1;131567;2	1.00;1.00;1.00	Bacteria: 1.00	not classified	not classified	not classified	not classified	not classified	not classified
12-S07_NODE_726_length_4746_cov_784.926242	classified	10	6	1;131567;2;1783272;1798711;1117;1890424;1890426;1129;2626047	1.00;1.00;1.00;0.82;0.82;0.82;0.82;0.82;0.82;0.82	Bacteria: 1.00	Cyanobacteria: 0.82	NA	Synechococcales: 0.82	Synechococcaceae: 0.82	Synechococcus: 0.82	not classified
12-S07_NODE_729_length_4725_cov_85.896146	classified	6	6	1;131567;2;1783272;1798711;1117;1890424;1890426;1129;2626047;221359	1.00;1.00;1.00;1.00;1.00;1.00;1.00;1.00;1.00;1.00;1.00	Bacteria: 1.00	Cyanobacteria: 1.00	NA	Synechococcales: 1.00	Synechococcaceae: 1.00	Synechococcus: 1.00	Synechococcus sp. RS9916: 1.00
12-S07_NODE_735_length_4694_cov_114.286915	classified	4	4	1;131567;2;1783272;1798711;1117;1890424;1890426;1129;2626047	1.00;1.00;1.00;1.00;1.00;1.00;0.56;0.56;0.56;0.56	Bacteria: 1.00	Cyanobacteria: 1.00	NA	Synechococcales: 0.56	Synechococcaceae: 0.56	Synechococcus: 0.56	not classified
12-S07_NODE_736_length_4693_cov_5.234153	classified	4	4	1;131567;2;1783272;1798711;1117;1890424;1890426;1129;2626047	1.00;1.00;1.00;1.00;1.00;1.00;0.54;0.54;0.54;0.54	Bacteria: 1.00	Cyanobacteria: 1.00	NA	Synechococcales: 0.54	Synechococcaceae: 0.54	Synechococcus: 0.54	not classified
12-S07_NODE_73_length_19728_cov_17.787522	classified	14	12	1;131567;2;1783272;1798711;1117;1890424;1890426;1129;2626047	1.00;1.00;1.00;0.97;0.97;0.97;0.75;0.75;0.75;0.75	Bacteria: 1.00	Cyanobacteria: 0.97	NA	Synechococcales: 0.75	Synechococcaceae: 0.75	Synechococcus: 0.75	not classified
12-S07_NODE_740_length_4672_cov_6.799179	unclassified (no hits to database)
12-S07_NODE_742_length_4675_cov_80.525108	classified	8	3	1;131567	1.00;1.00	not classified	not classified	not classified	not classified	not classified	not classified	not classified
12-S07_NODE_744_length_4662_cov_4.972873	classified	8	4	1;131567;2;1783272;1798711;1117;1890424;1890426;1129;2626047	1.00;1.00;1.00;1.00;1.00;1.00;1.00;1.00;0.70;0.70	Bacteria: 1.00	Cyanobacteria: 1.00	NA	Synechococcales: 1.00	Synechococcaceae: 1.00	Synechococcus: 0.70	not classified
12-S07_NODE_745_length_4655_cov_4.793837	classified	7	4	1;131567;2	1.00;1.00;0.89	Bacteria: 0.89	not classified	not classified	not classified	not classified	not classified	not classified
12-S07_NODE_74_length_19683_cov_10.393899	classified	21	19	1;131567;2;1783272;1798711;1117;1890424;1890426;1129;2626047	1.00;1.00;1.00;0.94;0.94;0.94;0.91;0.91;0.91;0.91	Bacteria: 1.00	Cyanobacteria: 0.94	NA	Synechococcales: 0.91	Synechococcaceae: 0.91	Synechococcus: 0.91	not classified
12-S07_NODE_750_length_4639_cov_18.182334	classified	7	7	1;131567;2;1783272;1798711;1117;1890424;1890426;1129;2626047	1.00;1.00;1.00;1.00;1.00;1.00;1.00;0.84;0.84;0.84	Bacteria: 1.00	Cyanobacteria: 1.00	NA	Synechococcales: 1.00	Synechococcaceae: 0.84	Synechococcus: 0.84	not classified
12-S07_NODE_751_length_4636_cov_6.947173	classified	4	2	1;131567;2;1783272;1798711;1117;1890424;1890426;1129;2626047	1.00;1.00;1.00;1.00;1.00;1.00;1.00;1.00;1.00;1.00	Bacteria: 1.00	Cyanobacteria: 1.00	NA	Synechococcales: 1.00	Synechococcaceae: 1.00	Synechococcus: 1.00	not classified
12-S07_NODE_758_length_4595_cov_9.743392	classified	7	6	1;131567;2;1783272;1798711;1117;1890424;1890426;1129;2626047;221359	1.00;1.00;1.00;1.00;1.00;1.00;1.00;1.00;1.00;1.00;1.00	Bacteria: 1.00	Cyanobacteria: 1.00	NA	Synechococcales: 1.00	Synechococcaceae: 1.00	Synechococcus: 1.00	Synechococcus sp. RS9916: 1.00
12-S07_NODE_760_length_4563_cov_1088.730035	classified	3	3	1;131567;2;1783272;1798711;1117;1890424;1890426;1129;2626047	1.00;1.00;1.00;1.00;1.00;1.00;1.00;1.00;1.00;1.00	Bacteria: 1.00	Cyanobacteria: 1.00	NA	Synechococcales: 1.00	Synechococcaceae: 1.00	Synechococcus: 1.00	not classified
12-S07_NODE_761_length_4563_cov_5.940106	classified	4	4	1;131567;2;1783272;1798711;1117;1890424	1.00;1.00;1.00;0.91;0.91;0.91;0.91	Bacteria: 1.00	Cyanobacteria: 0.91	NA	Synechococcales: 0.91	not classified	not classified	not classified
12-S07_NODE_762_length_4562_cov_14.856224	classified	8	3	1;131567;2;1783272;1798711;1117;1890424;1890426;1129;2626047;368495	1.00;1.00;1.00;1.00;1.00;1.00;1.00;1.00;1.00;1.00;0.73	Bacteria: 1.00	Cyanobacteria: 1.00	NA	Synechococcales: 1.00	Synechococcaceae: 1.00	Synechococcus: 1.00	Synechococcus sp. UW106: 0.73
12-S07_NODE_764_length_4552_cov_4.603291	classified	4	1	1;131567;2;1783272;1798711;1117	1.00;1.00;1.00;1.00;1.00;1.00	Bacteria: 1.00	Cyanobacteria: 1.00	not classified	not classified	not classified	not classified	not classified
12-S07_NODE_768_length_4500_cov_578.132508	classified	5	2	1;131567;2;1783272;1798711;1117	1.00;1.00;1.00;1.00;1.00;1.00	Bacteria: 1.00	Cyanobacteria: 1.00	not classified	not classified	not classified	not classified	not classified
12-S07_NODE_76_length_19488_cov_44.503782	classified	19	3	1;131567;2	1.00;1.00;1.00	Bacteria: 1.00	not classified	not classified	not classified	not classified	not classified	not classified
12-S07_NODE_770_length_4483_cov_534.781843	classified	1	1	1;131567;2;1783272;1798711;1117;1890424;1890426;1129;2626047;368503	1.00;1.00;1.00;1.00;1.00;1.00;1.00;1.00;1.00;1.00;1.00	Bacteria: 1.00	Cyanobacteria: 1.00	NA	Synechococcales: 1.00	Synechococcaceae: 1.00	Synechococcus: 1.00	Synechococcus sp. UW140: 1.00
12-S07_NODE_772_length_4473_cov_3.891432	classified	6	6	1;131567;2;1783272;1798711;1117;1890424;1890426;1129;2626047	1.00;1.00;1.00;1.00;1.00;1.00;1.00;1.00;1.00;1.00	Bacteria: 1.00	Cyanobacteria: 1.00	NA	Synechococcales: 1.00	Synechococcaceae: 1.00	Synechococcus: 1.00	not classified
12-S07_NODE_773_length_4466_cov_4.689866	classified	6	4	1;131567;2;1783272;1798711;1117;1890424;1890426;1129;2626047;368491	1.00;1.00;1.00;0.90;0.90;0.90;0.90;0.90;0.90;0.90;0.61	Bacteria: 1.00	Cyanobacteria: 0.90	NA	Synechococcales: 0.90	Synechococcaceae: 0.90	Synechococcus: 0.90	Synechococcus sp. UW86: 0.61
12-S07_NODE_774_length_4459_cov_11.925749	classified	7	6	1;131567;2;1783272;1798711;1117;1890424;1890426;1129;2626047;368495	1.00;1.00;1.00;1.00;1.00;1.00;1.00;1.00;1.00;1.00;0.87	Bacteria: 1.00	Cyanobacteria: 1.00	NA	Synechococcales: 1.00	Synechococcaceae: 1.00	Synechococcus: 1.00	Synechococcus sp. UW106: 0.87
12-S07_NODE_777_length_4445_cov_154.811617	classified	7	6	1;131567;2;1783272;1798711;1117;1890424;1890426;1129;2626047	1.00;1.00;1.00;1.00;1.00;1.00;0.65;0.65;0.65;0.65	Bacteria: 1.00	Cyanobacteria: 1.00	NA	Synechococcales: 0.65	Synechococcaceae: 0.65	Synechococcus: 0.65	not classified
12-S07_NODE_783_length_4392_cov_216.960802	classified	10	4	1;131567;2;1783272;1798711;1117;1890424;1890426;1129;2626047	1.00;1.00;1.00;1.00;1.00;1.00;0.62;0.62;0.62;0.62	Bacteria: 1.00	Cyanobacteria: 1.00	NA	Synechococcales: 0.62	Synechococcaceae: 0.62	Synechococcus: 0.62	not classified
12-S07_NODE_788_length_4371_cov_4.382994	classified	6	2	1;131567;2;1783272;1798711;1117;1890424;1890426;1129;2626047	1.00;1.00;1.00;0.86;0.86;0.86;0.86;0.86;0.86;0.86	Bacteria: 1.00	Cyanobacteria: 0.86	NA	Synechococcales: 0.86	Synechococcaceae: 0.86	Synechococcus: 0.86	not classified
12-S07_NODE_791_length_4330_cov_7.578099	classified	5	5	1;131567;2;1783272;1798711;1117	1.00;1.00;1.00;0.79;0.79;0.79	Bacteria: 1.00	Cyanobacteria: 0.79	not classified	not classified	not classified	not classified	not classified
12-S07_NODE_794_length_4332_cov_5.588263	classified	3	3	1;131567;2;1783272;1798711;1117;1890424;1890426;1129;2626047;110663	1.00;1.00;1.00;1.00;1.00;1.00;1.00;1.00;1.00;1.00;1.00	Bacteria: 1.00	Cyanobacteria: 1.00	NA	Synechococcales: 1.00	Synechococcaceae: 1.00	Synechococcus: 1.00	Synechococcus sp. CC9616: 1.00
12-S07_NODE_795_length_4323_cov_123.628163	classified	9	3	1;131567;2;1783272;1798711;1117;1890424;1890426;1129;2626047	1.00;1.00;1.00;1.00;1.00;1.00;0.55;0.55;0.55;0.55	Bacteria: 1.00	Cyanobacteria: 1.00	NA	Synechococcales: 0.55	Synechococcaceae: 0.55	Synechococcus: 0.55	not classified
12-S07_NODE_798_length_4307_cov_33.489652	classified	6	6	1;131567;2;1783272;1798711;1117;1890424;1890426;1129;2626047	1.00;1.00;1.00;0.77;0.77;0.77;0.77;0.77;0.77;0.77	Bacteria: 1.00	Cyanobacteria: 0.77	NA	Synechococcales: 0.77	Synechococcaceae: 0.77	Synechococcus: 0.77	not classified
12-S07_NODE_799_length_4293_cov_20.115225	unclassified (hits not found in taxnomy files)
12-S07_NODE_800_length_4289_cov_205.304913	classified	2	2	1;131567;2;1783272;1798711;1117;1890424;1890426;1129;2626047;2575511	1.00;1.00;1.00;1.00;1.00;1.00;1.00;1.00;1.00;1.00;1.00	Bacteria: 1.00	Cyanobacteria: 1.00	NA	Synechococcales: 1.00	Synechococcaceae: 1.00	Synechococcus: 1.00	Synechococcus sp. GEYO: 1.00
12-S07_NODE_804_length_4283_cov_8.045648	classified	8	8	1;131567;2;1783272;1798711;1117;1890424;1890426;1129;2626047	1.00;1.00;1.00;1.00;1.00;1.00;1.00;1.00;1.00;1.00	Bacteria: 1.00	Cyanobacteria: 1.00	NA	Synechococcales: 1.00	Synechococcaceae: 1.00	Synechococcus: 1.00	not classified
12-S07_NODE_808_length_4262_cov_3.917281	classified	5	3	1;131567;2;1783272;1798711;1117;1890424;1890426;1129;2626047	1.00;1.00;1.00;0.73;0.73;0.73;0.73;0.73;0.73;0.73	Bacteria: 1.00	Cyanobacteria: 0.73	NA	Synechococcales: 0.73	Synechococcaceae: 0.73	Synechococcus: 0.73	not classified
12-S07_NODE_810_length_4258_cov_324.033547	classified	4	1	1;131567;2	1.00;1.00;1.00	Bacteria: 1.00	not classified	not classified	not classified	not classified	not classified	not classified
12-S07_NODE_811_length_4257_cov_41.340076	classified	6	4	1;131567;2;1783272;1798711;1117;1890424;1890426;1129;2626047	1.00;1.00;0.95;0.95;0.95;0.95;0.95;0.95;0.95;0.95	Bacteria: 0.95	Cyanobacteria: 0.95	NA	Synechococcales: 0.95	Synechococcaceae: 0.95	Synechococcus: 0.95	not classified
12-S07_NODE_813_length_4245_cov_59.168496	classified	6	3	1;131567;2	1.00;1.00;1.00	Bacteria: 1.00	not classified	not classified	not classified	not classified	not classified	not classified
12-S07_NODE_820_length_4217_cov_4.206391	classified	6	2	1;131567;2;1783272;1798711;1117;1890424;1890426;1129;2626047	1.00;1.00;1.00;1.00;1.00;1.00;1.00;1.00;1.00;1.00	Bacteria: 1.00	Cyanobacteria: 1.00	NA	Synechococcales: 1.00	Synechococcaceae: 1.00	Synechococcus: 1.00	not classified
12-S07_NODE_821_length_4216_cov_24.704398	classified	9	7	1;131567;2;1783272;1798711;1117;1890424;1890426;1129;2626047	1.00;1.00;1.00;0.78;0.78;0.78;0.69;0.69;0.69;0.69	Bacteria: 1.00	Cyanobacteria: 0.78	NA	Synechococcales: 0.69	Synechococcaceae: 0.69	Synechococcus: 0.69	not classified
12-S07_NODE_824_length_4187_cov_10.255808	classified	4	1	1;131567;2	1.00;1.00;1.00	Bacteria: 1.00	not classified	not classified	not classified	not classified	not classified	not classified
12-S07_NODE_825_length_4167_cov_8.695063	unclassified (hits not found in taxnomy files)
12-S07_NODE_826_length_4184_cov_5.896827	classified	5	4	1;131567;2;1783272;1798711;1117;1890424;1890426;1129;2626047	1.00;1.00;1.00;1.00;1.00;1.00;1.00;0.75;0.75;0.75	Bacteria: 1.00	Cyanobacteria: 1.00	NA	Synechococcales: 1.00	Synechococcaceae: 0.75	Synechococcus: 0.75	not classified
12-S07_NODE_828_length_4180_cov_10.294688	classified	6	5	1;131567;2;1783272;1798711;1117;1890424;1890426;1129;2626047	1.00;1.00;1.00;1.00;1.00;1.00;1.00;0.84;0.84;0.84	Bacteria: 1.00	Cyanobacteria: 1.00	NA	Synechococcales: 1.00	Synechococcaceae: 0.84	Synechococcus: 0.84	not classified
12-S07_NODE_833_length_4140_cov_8.173562	classified	5	5	1;131567;2;1783272;1798711;1117;1890424;1890426;1129;2626047	1.00;1.00;1.00;1.00;1.00;1.00;0.55;0.55;0.55;0.55	Bacteria: 1.00	Cyanobacteria: 1.00	NA	Synechococcales: 0.55	Synechococcaceae: 0.55	Synechococcus: 0.55	not classified
12-S07_NODE_834_length_4133_cov_14.268863	classified	3	3	1;131567;2;1783272;1798711;1117;1890424;1890426;1129;2626047	1.00;1.00;1.00;1.00;1.00;1.00;1.00;1.00;1.00;1.00	Bacteria: 1.00	Cyanobacteria: 1.00	NA	Synechococcales: 1.00	Synechococcaceae: 1.00	Synechococcus: 1.00	not classified
12-S07_NODE_836_length_4129_cov_687.639421	classified	6	4	1;131567;2;1783272;1798711;1117;1890424;1890426;1129;2626047	1.00;1.00;1.00;1.00;1.00;1.00;1.00;1.00;1.00;0.61	Bacteria: 1.00	Cyanobacteria: 1.00	NA	Synechococcales: 1.00	Synechococcaceae: 1.00	Synechococcus: 1.00	not classified
12-S07_NODE_837_length_4128_cov_8.726246	classified	4	3	1;131567;2;1783272;1798711;1117;1890424;1890426	1.00;1.00;1.00;1.00;1.00;1.00;1.00;1.00	Bacteria: 1.00	Cyanobacteria: 1.00	NA	Synechococcales: 1.00	Synechococcaceae: 1.00	not classified	not classified
12-S07_NODE_838_length_4124_cov_3.858196	classified	4	4	1;131567;2;1783272;1798711;1117;1890424;1890426;1129;2626047	1.00;1.00;1.00;1.00;1.00;1.00;0.57;0.57;0.57;0.57	Bacteria: 1.00	Cyanobacteria: 1.00	NA	Synechococcales: 0.57	Synechococcaceae: 0.57	Synechococcus: 0.57	not classified
12-S07_NODE_839_length_4116_cov_3.575967	classified	6	6	1;131567;2;1783272;1798711;1117;1890424;1890426;1129;2626047	1.00;1.00;1.00;1.00;1.00;1.00;1.00;1.00;1.00;1.00	Bacteria: 1.00	Cyanobacteria: 1.00	NA	Synechococcales: 1.00	Synechococcaceae: 1.00	Synechococcus: 1.00	not classified
12-S07_NODE_844_length_4087_cov_4.255456	classified	3	2	1;131567;2;1783272;1798711;1117;1890424;1890426;1129;2626047	1.00;1.00;1.00;1.00;1.00;1.00;1.00;1.00;1.00;1.00	Bacteria: 1.00	Cyanobacteria: 1.00	NA	Synechococcales: 1.00	Synechococcaceae: 1.00	Synechococcus: 1.00	not classified
12-S07_NODE_846_length_4063_cov_16.655190	classified	5	4	1;131567;2;1783272;1798711;1117;1890424;1890426;1129;2626047	1.00;1.00;1.00;1.00;1.00;1.00;1.00;1.00;1.00;1.00	Bacteria: 1.00	Cyanobacteria: 1.00	NA	Synechococcales: 1.00	Synechococcaceae: 1.00	Synechococcus: 1.00	not classified
12-S07_NODE_851_length_4056_cov_390.916021	classified	4	4	1;131567;2;1783272;1798711;1117;1890424;1890426;1129;2626047	1.00;1.00;1.00;1.00;1.00;1.00;0.72;0.56;0.56;0.56	Bacteria: 1.00	Cyanobacteria: 1.00	NA	Synechococcales: 0.72	Synechococcaceae: 0.56	Synechococcus: 0.56	not classified
12-S07_NODE_861_length_3992_cov_161.497333	classified	1	1	1;131567;2;1783272;1798711;1117;1890424;1890426;1129;2626047;316279	1.00;1.00;1.00;1.00;1.00;1.00;1.00;1.00;1.00;1.00;1.00	Bacteria: 1.00	Cyanobacteria: 1.00	NA	Synechococcales: 1.00	Synechococcaceae: 1.00	Synechococcus: 1.00	Synechococcus sp. CC9902: 1.00
12-S07_NODE_867_length_3962_cov_141.828769	classified	2	1	1;131567;2;1783272;1798711;1117;1890424;1890426;1129;2626047;1280380	1.00;1.00;1.00;1.00;1.00;1.00;1.00;1.00;1.00;1.00;1.00	Bacteria: 1.00	Cyanobacteria: 1.00	NA	Synechococcales: 1.00	Synechococcaceae: 1.00	Synechococcus: 1.00	Synechococcus sp. KORDI-100: 1.00
12-S07_NODE_872_length_3939_cov_81.956488	classified	1	1	1;131567;2;1783272;1798711;1117;1890424;1890426;1129;2626047	1.00;1.00;1.00;1.00;1.00;1.00;1.00;1.00;1.00;1.00	Bacteria: 1.00	Cyanobacteria: 1.00	NA	Synechococcales: 1.00	Synechococcaceae: 1.00	Synechococcus: 1.00	not classified
12-S07_NODE_873_length_3939_cov_48.701081	classified	6	3	1;131567;2;1783272;1798711;1117;1890424;1890426;1129;2626047	1.00;1.00;1.00;1.00;1.00;1.00;1.00;1.00;1.00;1.00	Bacteria: 1.00	Cyanobacteria: 1.00	NA	Synechococcales: 1.00	Synechococcaceae: 1.00	Synechococcus: 1.00	not classified
12-S07_NODE_878_length_3906_cov_18.188003	classified	3	1	1;131567;2;1783272;1798711;1117;1890424;1890426;1129;2626047;337067	1.00;1.00;1.00;1.00;1.00;1.00;1.00;1.00;1.00;1.00;1.00	Bacteria: 1.00	Cyanobacteria: 1.00	NA	Synechococcales: 1.00	Synechococcaceae: 1.00	Synechococcus: 1.00	Synechococcus sp. UW105: 1.00
12-S07_NODE_87_length_18597_cov_24.364254	classified	22	8	1;131567;2;1783272;1798711;1117	1.00;1.00;1.00;1.00;1.00;1.00	Bacteria: 1.00	Cyanobacteria: 1.00	not classified	not classified	not classified	not classified	not classified
12-S07_NODE_887_length_3850_cov_59.490909	classified	5	1	1;131567;2	1.00;1.00;1.00	Bacteria: 1.00	not classified	not classified	not classified	not classified	not classified	not classified
12-S07_NODE_889_length_3847_cov_3.607595	classified	4	4	1;131567;2;1783272;1798711;1117;1890424;1890426;1129;2626047	1.00;1.00;1.00;1.00;1.00;1.00;0.73;0.73;0.73;0.73	Bacteria: 1.00	Cyanobacteria: 1.00	NA	Synechococcales: 0.73	Synechococcaceae: 0.73	Synechococcus: 0.73	not classified
12-S07_NODE_890_length_3839_cov_5.101480	classified	3	3	1;131567;2;1783272;1798711;1117;1890424;1890426;1129;2626047;1979153	1.00;1.00;1.00;1.00;1.00;1.00;1.00;1.00;0.80;0.80;0.60	Bacteria: 1.00	Cyanobacteria: 1.00	NA	Synechococcales: 1.00	Synechococcaceae: 1.00	Synechococcus: 0.80	Synechococcus sp. YX04-3: 0.60
12-S07_NODE_893_length_3823_cov_4.700186	classified	8	8	1;131567;2;1783272;1798711;1117;1890424;1890426;1129;2626047	1.00;1.00;1.00;1.00;1.00;1.00;1.00;1.00;1.00;1.00	Bacteria: 1.00	Cyanobacteria: 1.00	NA	Synechococcales: 1.00	Synechococcaceae: 1.00	Synechococcus: 1.00	not classified
12-S07_NODE_894_length_3820_cov_10.507570	classified	10	10	1;131567;2;1783272;1798711;1117;1890424;1890426;1129;2626047	1.00;1.00;1.00;1.00;1.00;1.00;0.54;0.54;0.54;0.54	Bacteria: 1.00	Cyanobacteria: 1.00	NA	Synechococcales: 0.54	Synechococcaceae: 0.54	Synechococcus: 0.54	not classified
12-S07_NODE_895_length_3815_cov_378.267340	classified	1	1	1;131567;2;1783272;1798711;1117;1890424;1890426;1129;2626047;1801628	1.00;1.00;1.00;1.00;1.00;1.00;1.00;1.00;1.00;1.00;1.00	Bacteria: 1.00	Cyanobacteria: 1.00	NA	Synechococcales: 1.00	Synechococcaceae: 1.00	Synechococcus: 1.00	Synechococcus sp. MIT S9504: 1.00
12-S07_NODE_89_length_18543_cov_30.005788	classified	21	16	1;131567;2;1783272;1798711;1117;1890424;1890426;1129;2626047	1.00;1.00;1.00;1.00;1.00;1.00;0.98;0.93;0.93;0.93	Bacteria: 1.00	Cyanobacteria: 1.00	NA	Synechococcales: 0.98	Synechococcaceae: 0.93	Synechococcus: 0.93	not classified
12-S07_NODE_8_length_39483_cov_28.718640	classified	49	24	1;131567;2	1.00;0.99;0.97	Bacteria: 0.97	not classified	not classified	not classified	not classified	not classified	not classified
12-S07_NODE_900_length_3803_cov_7.581377	classified	7	6	1;131567;2;1783272;1798711;1117;1890424;1890426;1129;2626047	1.00;1.00;1.00;0.75;0.75;0.75;0.73;0.73;0.73;0.73	Bacteria: 1.00	Cyanobacteria: 0.75	NA	Synechococcales: 0.73	Synechococcaceae: 0.73	Synechococcus: 0.73	not classified
12-S07_NODE_901_length_3794_cov_4.326307	classified	7	5	1;131567;2;1783272;1798711;1117;1890424;1890426;1129;2626047;585425	1.00;1.00;1.00;1.00;1.00;1.00;1.00;1.00;1.00;1.00;0.59	Bacteria: 1.00	Cyanobacteria: 1.00	NA	Synechococcales: 1.00	Synechococcaceae: 1.00	Synechococcus: 1.00	Synechococcus sp. KORDI-52: 0.59
12-S07_NODE_902_length_3800_cov_4.594126	classified	5	3	1;131567;2;1783272;1798711;1117;1890424;1890426;1129;2626047;1801629	1.00;1.00;1.00;0.90;0.90;0.90;0.90;0.90;0.90;0.90;0.69	Bacteria: 1.00	Cyanobacteria: 0.90	NA	Synechococcales: 0.90	Synechococcaceae: 0.90	Synechococcus: 0.90	Synechococcus sp. MIT S9508: 0.69
12-S07_NODE_907_length_3786_cov_86.067810	classified	2	2	1;131567;2;1783272;1798711;1117;1890424;1890426;1129;2626047	1.00;1.00;1.00;0.64;0.64;0.64;0.64;0.64;0.64;0.64	Bacteria: 1.00	Cyanobacteria: 0.64	NA	Synechococcales: 0.64	Synechococcaceae: 0.64	Synechococcus: 0.64	not classified
12-S07_NODE_90_length_18470_cov_21.777355	classified	15	3	1;131567;2;1783272;1798711;1117	1.00;1.00;1.00;1.00;1.00;1.00	Bacteria: 1.00	Cyanobacteria: 1.00	not classified	not classified	not classified	not classified	not classified
12-S07_NODE_910_length_3776_cov_2562.880805	classified	5	4	1;131567;2;1783272;1798711;1117;1890424;1890426;1129;2626047;59931	1.00;1.00;1.00;1.00;1.00;1.00;1.00;1.00;1.00;1.00;0.62	Bacteria: 1.00	Cyanobacteria: 1.00	NA	Synechococcales: 1.00	Synechococcaceae: 1.00	Synechococcus: 1.00	Synechococcus sp. WH 7805: 0.62
12-S07_NODE_913_length_3774_cov_7.202743	classified	4	4	1;131567;2;1783272;1798711;1117;1890424;1890426;1129;2626047	1.00;1.00;1.00;1.00;1.00;1.00;0.59;0.59;0.59;0.59	Bacteria: 1.00	Cyanobacteria: 1.00	NA	Synechococcales: 0.59	Synechococcaceae: 0.59	Synechococcus: 0.59	not classified
12-S07_NODE_918_length_3762_cov_17.498247	classified	5	2	1;131567;2;1783272;1798711;1117;1890424;1890426;1129;2626047	1.00;1.00;1.00;0.70;0.70;0.70;0.70;0.70;0.70;0.70	Bacteria: 1.00	Cyanobacteria: 0.70	NA	Synechococcales: 0.70	Synechococcaceae: 0.70	Synechococcus: 0.70	not classified
12-S07_NODE_921_length_3755_cov_107.195946	classified	3	3	1;131567;2;1783272;1798711;1117;1890424;1890426;1129;2626047;59931	1.00;1.00;1.00;1.00;1.00;1.00;1.00;1.00;1.00;1.00;0.52	Bacteria: 1.00	Cyanobacteria: 1.00	NA	Synechococcales: 1.00	Synechococcaceae: 1.00	Synechococcus: 1.00	Synechococcus sp. WH 7805: 0.52
12-S07_NODE_923_length_3745_cov_15.069648	classified	6	6	1;131567;2;1783272;1798711;1117;1890424;1890426;1129;2626047	1.00;1.00;1.00;0.54;0.54;0.54;0.54;0.54;0.54;0.54	Bacteria: 1.00	Cyanobacteria: 0.54	NA	Synechococcales: 0.54	Synechococcaceae: 0.54	Synechococcus: 0.54	not classified
12-S07_NODE_929_length_3729_cov_2540.718835	classified	2	1	1;131567;2	1.00;1.00;1.00	Bacteria: 1.00	not classified	not classified	not classified	not classified	not classified	not classified
12-S07_NODE_931_length_3720_cov_87.047749	classified	5	4	1;131567;2;1783272;1798711;1117	1.00;1.00;1.00;0.64;0.64;0.64	Bacteria: 1.00	Cyanobacteria: 0.64	not classified	not classified	not classified	not classified	not classified
12-S07_NODE_932_length_3718_cov_34.804259	classified	2	2	1;131567;2;1783272;1798711;1117;1890424;1890426;1129;2626047	1.00;1.00;1.00;1.00;1.00;1.00;1.00;1.00;1.00;1.00	Bacteria: 1.00	Cyanobacteria: 1.00	NA	Synechococcales: 1.00	Synechococcaceae: 1.00	Synechococcus: 1.00	not classified
12-S07_NODE_935_length_3709_cov_5.644499	classified	7	6	1;131567;2;1783272;1798711;1117;1890424;1890426;1129;2626047	1.00;1.00;1.00;0.94;0.94;0.94;0.88;0.88;0.88;0.88	Bacteria: 1.00	Cyanobacteria: 0.94	NA	Synechococcales: 0.88	Synechococcaceae: 0.88	Synechococcus: 0.88	not classified
12-S07_NODE_937_length_3695_cov_6.011538	classified	6	5	1;131567;2;1783272;1798711;1117;1890424;1890426	1.00;1.00;1.00;1.00;1.00;1.00;1.00;1.00	Bacteria: 1.00	Cyanobacteria: 1.00	NA	Synechococcales: 1.00	Synechococcaceae: 1.00	not classified	not classified
12-S07_NODE_939_length_3675_cov_9.306630	unclassified (hits not found in taxnomy files)
12-S07_NODE_93_length_17812_cov_21.222679	classified	13	5	1;131567;2;1783272;1798711;1117;1890424	1.00;1.00;1.00;0.51;0.51;0.51;0.51	Bacteria: 1.00	Cyanobacteria: 0.51	NA	Synechococcales: 0.51	not classified	not classified	not classified
12-S07_NODE_942_length_3665_cov_3460.604155	classified	3	3	1;131567;2;1783272;1798711;1117;1890424;1890426;1129;2626047	1.00;1.00;1.00;1.00;1.00;1.00;0.84;0.84;0.84;0.84	Bacteria: 1.00	Cyanobacteria: 1.00	NA	Synechococcales: 0.84	Synechococcaceae: 0.84	Synechococcus: 0.84	not classified
12-S07_NODE_943_length_3664_cov_5.103907	unclassified (hits not found in taxnomy files)
12-S07_NODE_946_length_3647_cov_5.024777	classified	7	3	1;131567;2	1.00;1.00;1.00	Bacteria: 1.00	not classified	not classified	not classified	not classified	not classified	not classified
12-S07_NODE_950_length_3631_cov_31.868848	classified	6	5	1;131567;2;1783272;1798711;1117;1890424;1890426;1129;2626047	1.00;1.00;1.00;0.88;0.88;0.88;0.88;0.88;0.88;0.88	Bacteria: 1.00	Cyanobacteria: 0.88	NA	Synechococcales: 0.88	Synechococcaceae: 0.88	Synechococcus: 0.88	not classified
12-S07_NODE_953_length_3627_cov_6.744681	classified	4	3	1;131567;2;1783272;1798711;1117;1890424;1890426;1129;2626047	1.00;1.00;0.95;0.95;0.95;0.95;0.89;0.89;0.89;0.89	Bacteria: 0.95	Cyanobacteria: 0.95	NA	Synechococcales: 0.89	Synechococcaceae: 0.89	Synechococcus: 0.89	not classified
12-S07_NODE_956_length_3622_cov_82.166667	classified	2	2	1;131567;2;1783272;1798711;1117;1890424;1890426;1129;2626047;368503	1.00;1.00;1.00;1.00;1.00;1.00;1.00;1.00;1.00;1.00;0.50	Bacteria: 1.00	Cyanobacteria: 1.00	NA	Synechococcales: 1.00	Synechococcaceae: 1.00	Synechococcus: 1.00	Synechococcus sp. UW140: 0.50
12-S07_NODE_962_length_3576_cov_76.798353	classified	2	2	1;131567;2;1783272;1798711;1117;1890424;1890426;1129;2626047;1979153	1.00;1.00;1.00;1.00;1.00;1.00;1.00;1.00;1.00;1.00;0.56	Bacteria: 1.00	Cyanobacteria: 1.00	NA	Synechococcales: 1.00	Synechococcaceae: 1.00	Synechococcus: 1.00	Synechococcus sp. YX04-3: 0.56
12-S07_NODE_963_length_3572_cov_70.612454	unclassified (hits not found in taxnomy files)
12-S07_NODE_968_length_3552_cov_31.561910	classified	4	3	1;131567;2;1783272;1798711;1117;1890424	1.00;1.00;0.77;0.77;0.77;0.77;0.77	Bacteria: 0.77	Cyanobacteria: 0.77	NA	Synechococcales: 0.77	not classified	not classified	not classified
12-S07_NODE_969_length_3549_cov_109.709788	unclassified (hits not found in taxnomy files)
12-S07_NODE_971_length_3547_cov_3.323310	classified	3	3	1;131567;2;1783272;1798711;1117;1890424;1890426;1129;2626047;221359	1.00;1.00;1.00;1.00;1.00;1.00;1.00;1.00;1.00;1.00;0.65	Bacteria: 1.00	Cyanobacteria: 1.00	NA	Synechococcales: 1.00	Synechococcaceae: 1.00	Synechococcus: 1.00	Synechococcus sp. RS9916: 0.65
12-S07_NODE_980_length_3521_cov_24612.938257	unclassified (hits not found in taxnomy files)
12-S07_NODE_981_length_3519_cov_1.996824	classified	1	1	1;131567;2;1783272;1798711;1117;1890424;1890426;1129;2626047;316279	1.00;1.00;1.00;1.00;1.00;1.00;1.00;1.00;1.00;1.00;1.00	Bacteria: 1.00	Cyanobacteria: 1.00	NA	Synechococcales: 1.00	Synechococcaceae: 1.00	Synechococcus: 1.00	Synechococcus sp. CC9902: 1.00
12-S07_NODE_982_length_3517_cov_11.871750	classified	1	1	1;131567;2;1783272;1798711;1117;1890424;1890426;1129;2626047;1979185	1.00;1.00;1.00;1.00;1.00;1.00;1.00;1.00;1.00;1.00;1.00	Bacteria: 1.00	Cyanobacteria: 1.00	NA	Synechococcales: 1.00	Synechococcaceae: 1.00	Synechococcus: 1.00	Synechococcus sp. XM-24: 1.00
12-S07_NODE_984_length_3512_cov_15.422042	classified	2	1	1;131567;2;1783272;1798711;1117;1890424;1890426;1129;2626047;59931	1.00;1.00;1.00;1.00;1.00;1.00;1.00;1.00;1.00;1.00;1.00	Bacteria: 1.00	Cyanobacteria: 1.00	NA	Synechococcales: 1.00	Synechococcaceae: 1.00	Synechococcus: 1.00	Synechococcus sp. WH 7805: 1.00
12-S07_NODE_985_length_3511_cov_10.690683	classified	3	2	1;131567;2;1783272;1798711;1117;1890424;1890426;1129;2626047	1.00;1.00;1.00;0.53;0.53;0.53;0.53;0.53;0.53;0.53	Bacteria: 1.00	Cyanobacteria: 0.53	NA	Synechococcales: 0.53	Synechococcaceae: 0.53	Synechococcus: 0.53	not classified
12-S07_NODE_989_length_3497_cov_3.973852	classified	2	1	1;131567;2;1783272;1798711;1117;1890424;1890426;1129;2626047;1979153	1.00;1.00;1.00;1.00;1.00;1.00;1.00;1.00;1.00;1.00;1.00	Bacteria: 1.00	Cyanobacteria: 1.00	NA	Synechococcales: 1.00	Synechococcaceae: 1.00	Synechococcus: 1.00	Synechococcus sp. YX04-3: 1.00
12-S07_NODE_98_length_17342_cov_13.783305	classified	23	9	1;131567;2;1783272;1798711;1117;1890424;1890426;1129;2626047	1.00;1.00;1.00;1.00;1.00;1.00;0.65;0.65;0.65;0.65	Bacteria: 1.00	Cyanobacteria: 1.00	NA	Synechococcales: 0.65	Synechococcaceae: 0.65	Synechococcus: 0.65	not classified
12-S07_NODE_991_length_3487_cov_15.194930	classified	6	5	1;131567;2;1783272;1798711;1117;1890424;1890426;1129;2626047	1.00;1.00;1.00;1.00;1.00;1.00;0.64;0.64;0.64;0.64	Bacteria: 1.00	Cyanobacteria: 1.00	NA	Synechococcales: 0.64	Synechococcaceae: 0.64	Synechococcus: 0.64	not classified
12-S07_NODE_992_length_3485_cov_22.015452	classified	11	4	1;131567;2;1783272;1798711;1117;1890424;1890426;1129;2626047	1.00;1.00;1.00;1.00;1.00;1.00;1.00;1.00;1.00;1.00	Bacteria: 1.00	Cyanobacteria: 1.00	NA	Synechococcales: 1.00	Synechococcaceae: 1.00	Synechococcus: 1.00	not classified
12-S07_NODE_993_length_3471_cov_33.165105	classified	4	4	1;131567;2;1783272;1798711;1117;1890424;1890426;1129;2626047	1.00;1.00;1.00;0.66;0.66;0.66;0.66;0.66;0.66;0.66	Bacteria: 1.00	Cyanobacteria: 0.66	NA	Synechococcales: 0.66	Synechococcaceae: 0.66	Synechococcus: 0.66	not classified
12-S07_NODE_998_length_3452_cov_6.238151	classified	9	9	1;131567;2;1783272;1798711;1117;1890424;1890426;1129;2626047	1.00;1.00;1.00;1.00;1.00;1.00;0.95;0.95;0.95;0.95	Bacteria: 1.00	Cyanobacteria: 1.00	NA	Synechococcales: 0.95	Synechococcaceae: 0.95	Synechococcus: 0.95	not classified
12-S07_NODE_999_length_3446_cov_17.398702	classified	5	4	1;131567;2;1783272;1798711;1117	1.00;1.00;1.00;0.69;0.69;0.69	Bacteria: 1.00	Cyanobacteria: 0.69	not classified	not classified	not classified	not classified	not classified
12-S12_NODE_1012_length_1798_cov_4.251291	classified	1	1	1;131567;2;1783272;1798711;1117;1890424;1890426;1129;2626047;166314	1.00;1.00;1.00;1.00;1.00;1.00;1.00;1.00;1.00;1.00;1.00	Bacteria: 1.00	Cyanobacteria: 1.00	NA	Synechococcales: 1.00	Synechococcaceae: 1.00	Synechococcus: 1.00	Synechococcus sp. WH 8109: 1.00
12-S12_NODE_1014_length_1794_cov_2.743531	classified	2	1	1;131567;2;1224;28216;80840;80864;665874;2626134;1100711	1.00;1.00;1.00;1.00;1.00;1.00;1.00;1.00;1.00;1.00	Bacteria: 1.00	Proteobacteria: 1.00	Betaproteobacteria: 1.00	Burkholderiales: 1.00	Comamonadaceae: 1.00	Limnohabitans: 1.00	Limnohabitans sp. G3-2: 1.00
12-S12_NODE_1019_length_1790_cov_1.806340	classified	5	4	1;131567;2;1783272;1798711;1117;1890424;1890426;1129;2626047	1.00;1.00;1.00;1.00;1.00;1.00;1.00;1.00;1.00;1.00	Bacteria: 1.00	Cyanobacteria: 1.00	NA	Synechococcales: 1.00	Synechococcaceae: 1.00	Synechococcus: 1.00	not classified
12-S12_NODE_1022_length_1786_cov_36.617562	classified	2	2	1;131567;2;1783272;1798711;1117;1890424;1890426;1129;2626047;1801628	1.00;1.00;1.00;0.82;0.82;0.82;0.82;0.82;0.82;0.82;0.82	Bacteria: 1.00	Cyanobacteria: 0.82	NA	Synechococcales: 0.82	Synechococcaceae: 0.82	Synechococcus: 0.82	Synechococcus sp. MIT S9504: 0.82
12-S12_NODE_1023_length_1786_cov_2.320624	classified	1	1	1;131567;2;1783272;1798711;1117;1890424;1890426;1129;2626047;59932	1.00;1.00;1.00;1.00;1.00;1.00;1.00;1.00;1.00;1.00;1.00	Bacteria: 1.00	Cyanobacteria: 1.00	NA	Synechococcales: 1.00	Synechococcaceae: 1.00	Synechococcus: 1.00	Synechococcus sp. WH 8101: 1.00
12-S12_NODE_1028_length_1774_cov_17.924956	classified	2	2	1;131567;2;1783272;1798711;1117;1890424	1.00;1.00;1.00;1.00;1.00;1.00;1.00	Bacteria: 1.00	Cyanobacteria: 1.00	NA	Synechococcales: 1.00	not classified	not classified	not classified
12-S12_NODE_1032_length_1767_cov_9.073598	classified	1	1	1;131567;2;1783272;1798711;1117;1890424;1890426;1129;2626047;1280380	1.00;1.00;1.00;1.00;1.00;1.00;1.00;1.00;1.00;1.00;1.00	Bacteria: 1.00	Cyanobacteria: 1.00	NA	Synechococcales: 1.00	Synechococcaceae: 1.00	Synechococcus: 1.00	Synechococcus sp. KORDI-100: 1.00
12-S12_NODE_1043_length_1756_cov_2.793651	unclassified (hits not found in taxnomy files)
12-S12_NODE_1047_length_1753_cov_58.669022	classified	2	2	1;131567;2;1783272;1798711;1117;1890424;1890426;1129;2626047;2575511	1.00;1.00;1.00;1.00;1.00;1.00;1.00;1.00;1.00;1.00;1.00	Bacteria: 1.00	Cyanobacteria: 1.00	NA	Synechococcales: 1.00	Synechococcaceae: 1.00	Synechococcus: 1.00	Synechococcus sp. GEYO: 1.00
12-S12_NODE_1053_length_1750_cov_6.329640	classified	3	3	1;131567;2;1783272;1798711;1117;1890424;1890426;1129;2626047;585423	1.00;1.00;1.00;1.00;1.00;1.00;1.00;1.00;1.00;1.00;1.00	Bacteria: 1.00	Cyanobacteria: 1.00	NA	Synechococcales: 1.00	Synechococcaceae: 1.00	Synechococcus: 1.00	Synechococcus sp. KORDI-49: 1.00
12-S12_NODE_1057_length_1738_cov_39.484254	classified	1	1	1;131567;2;1783272;1798711;1117;1890424;1890426;1129;2626047;2575516	1.00;1.00;1.00;1.00;1.00;1.00;1.00;1.00;1.00;1.00;1.00	Bacteria: 1.00	Cyanobacteria: 1.00	NA	Synechococcales: 1.00	Synechococcaceae: 1.00	Synechococcus: 1.00	Synechococcus sp. UW179B: 1.00
12-S12_NODE_1080_length_1703_cov_5.213592	classified	2	2	1;131567;2;1783272;1798711;1117;1890424;1890426;1129;2626047;585425	1.00;1.00;1.00;1.00;1.00;1.00;1.00;1.00;1.00;1.00;0.67	Bacteria: 1.00	Cyanobacteria: 1.00	NA	Synechococcales: 1.00	Synechococcaceae: 1.00	Synechococcus: 1.00	Synechococcus sp. KORDI-52: 0.67
12-S12_NODE_1096_length_1683_cov_3.300983	classified	2	2	1;131567;2;1783272;1798711;1117;1890424;1890426;1129;2626047;221359	1.00;1.00;1.00;1.00;1.00;1.00;1.00;1.00;1.00;1.00;0.79	Bacteria: 1.00	Cyanobacteria: 1.00	NA	Synechococcales: 1.00	Synechococcaceae: 1.00	Synechococcus: 1.00	Synechococcus sp. RS9916: 0.79
12-S12_NODE_1097_length_1682_cov_10.525507	classified	1	1	1;131567;2;1783272;1798711;1117	1.00;1.00;1.00;1.00;1.00;1.00	Bacteria: 1.00	Cyanobacteria: 1.00	not classified	not classified	not classified	not classified	not classified
12-S12_NODE_1099_length_1680_cov_3.907692	classified	2	1	1;131567;2;1783272;1798711;1117	1.00;1.00;1.00;1.00;1.00;1.00	Bacteria: 1.00	Cyanobacteria: 1.00	not classified	not classified	not classified	not classified	not classified
12-S12_NODE_109_length_12526_cov_7.916687	classified	15	7	1;131567;2;1783272;1798711;1117;1890424;1890426;1129;2626047	1.00;1.00;1.00;1.00;1.00;1.00;0.84;0.68;0.68;0.68	Bacteria: 1.00	Cyanobacteria: 1.00	NA	Synechococcales: 0.84	Synechococcaceae: 0.68	Synechococcus: 0.68	not classified
12-S12_NODE_1105_length_1672_cov_3.948052	classified	4	3	1;131567;2;1783272;1798711;1117;1890424;1890426;1129;2626047	1.00;1.00;0.75;0.75;0.75;0.75;0.75;0.75;0.75;0.75	Bacteria: 0.75	Cyanobacteria: 0.75	NA	Synechococcales: 0.75	Synechococcaceae: 0.75	Synechococcus: 0.75	not classified
12-S12_NODE_1109_length_1671_cov_1.422649	classified	2	1	1;131567;2;1783272;1798711;1117;1890424;1890426;1129;2626047;29410	1.00;1.00;1.00;1.00;1.00;1.00;1.00;1.00;1.00;1.00;1.00	Bacteria: 1.00	Cyanobacteria: 1.00	NA	Synechococcales: 1.00	Synechococcaceae: 1.00	Synechococcus: 1.00	Synechococcus sp. WH 8103: 1.00
12-S12_NODE_1120_length_1663_cov_5.843905	classified	2	1	1;131567;2;1783272;1798711;1117;1890424;1890426;1129;2626047	1.00;1.00;1.00;1.00;1.00;1.00;1.00;1.00;1.00;1.00	Bacteria: 1.00	Cyanobacteria: 1.00	NA	Synechococcales: 1.00	Synechococcaceae: 1.00	Synechococcus: 1.00	not classified
12-S12_NODE_1122_length_1662_cov_2.015557	classified	3	3	1;131567;2;1783272;1798711;1117;1890424;1890426;1129;2626047;221359	1.00;1.00;1.00;1.00;1.00;1.00;0.74;0.74;0.74;0.74;0.74	Bacteria: 1.00	Cyanobacteria: 1.00	NA	Synechococcales: 0.74	Synechococcaceae: 0.74	Synechococcus: 0.74	Synechococcus sp. RS9916: 0.74
12-S12_NODE_1126_length_1652_cov_3.211647	classified	2	1	1;131567;2;1783272;1798711;1117;1890424;1890426;1129;2626047	1.00;1.00;1.00;1.00;1.00;1.00;1.00;1.00;1.00;1.00	Bacteria: 1.00	Cyanobacteria: 1.00	NA	Synechococcales: 1.00	Synechococcaceae: 1.00	Synechococcus: 1.00	not classified
12-S12_NODE_1130_length_1645_cov_1.886792	classified	3	1	1;131567;2;1783272;1798711;1117;1890424;1890426	1.00;1.00;1.00;1.00;1.00;1.00;1.00;1.00	Bacteria: 1.00	Cyanobacteria: 1.00	NA	Synechococcales: 1.00	Synechococcaceae: 1.00	not classified	not classified
12-S12_NODE_1139_length_1633_cov_32.146388	classified	2	1	1;131567;2;1783272;1798711;1117;1890424;1890426;1129;2626047;59931	1.00;1.00;1.00;1.00;1.00;1.00;1.00;1.00;1.00;1.00;1.00	Bacteria: 1.00	Cyanobacteria: 1.00	NA	Synechococcales: 1.00	Synechococcaceae: 1.00	Synechococcus: 1.00	Synechococcus sp. WH 7805: 1.00
12-S12_NODE_1143_length_1631_cov_2.766497	classified	3	3	1;131567;2;1783272;1798711;1117;1890424;1890426;1129;2626047	1.00;1.00;0.90;0.90;0.90;0.90;0.90;0.90;0.90;0.90	Bacteria: 0.90	Cyanobacteria: 0.90	NA	Synechococcales: 0.90	Synechococcaceae: 0.90	Synechococcus: 0.90	not classified
12-S12_NODE_1145_length_1629_cov_8.306226	classified	1	1	1;131567;2;1783272;1798711;1117;1890424;1890426;1129;2626047	1.00;1.00;1.00;1.00;1.00;1.00;1.00;1.00;1.00;1.00	Bacteria: 1.00	Cyanobacteria: 1.00	NA	Synechococcales: 1.00	Synechococcaceae: 1.00	Synechococcus: 1.00	not classified
12-S12_NODE_1155_length_1615_cov_15.498718	classified	2	2	1;131567;2;1783272;1798711;1117;1890424;1890426;1129;2626047;166314	1.00;1.00;1.00;0.62;0.62;0.62;0.62;0.62;0.62;0.62;0.62	Bacteria: 1.00	Cyanobacteria: 0.62	NA	Synechococcales: 0.62	Synechococcaceae: 0.62	Synechococcus: 0.62	Synechococcus sp. WH 8109: 0.62
12-S12_NODE_1159_length_1610_cov_13.064952	classified	2	1	1;131567;2;1783272;1798711;1117;1890424;1890426;1129;2626047;232363	1.00;1.00;1.00;1.00;1.00;1.00;1.00;1.00;1.00;1.00;1.00	Bacteria: 1.00	Cyanobacteria: 1.00	NA	Synechococcales: 1.00	Synechococcaceae: 1.00	Synechococcus: 1.00	Synechococcus sp. CB0205: 1.00
12-S12_NODE_115_length_12159_cov_378.521563	classified	5	5	1;131567;2;1783272;1798711;1117;1890424;1890426;1129;2626047;2575511	1.00;1.00;1.00;1.00;1.00;1.00;1.00;1.00;1.00;1.00;1.00	Bacteria: 1.00	Cyanobacteria: 1.00	NA	Synechococcales: 1.00	Synechococcaceae: 1.00	Synechococcus: 1.00	Synechococcus sp. GEYO: 1.00
12-S12_NODE_1161_length_1605_cov_98.841935	classified	1	1	1;131567;2;1783272;1798711;1117;1890424;1890426;1129;2626047;2575516	1.00;1.00;1.00;1.00;1.00;1.00;1.00;1.00;1.00;1.00;1.00	Bacteria: 1.00	Cyanobacteria: 1.00	NA	Synechococcales: 1.00	Synechococcaceae: 1.00	Synechococcus: 1.00	Synechococcus sp. UW179B: 1.00
12-S12_NODE_1162_length_1605_cov_2.287097	classified	5	3	1;131567;2;1783272;1798711;1117;1890424;1890426;1129;2626047	1.00;1.00;1.00;1.00;1.00;1.00;1.00;1.00;1.00;1.00	Bacteria: 1.00	Cyanobacteria: 1.00	NA	Synechococcales: 1.00	Synechococcaceae: 1.00	Synechococcus: 1.00	not classified
12-S12_NODE_1163_length_1604_cov_572.385410	classified	2	1	1;131567;2;1783272;1798711;1117;1890424;1890426;1129;2626047;2575516	1.00;1.00;1.00;1.00;1.00;1.00;1.00;1.00;1.00;1.00;1.00	Bacteria: 1.00	Cyanobacteria: 1.00	NA	Synechococcales: 1.00	Synechococcaceae: 1.00	Synechococcus: 1.00	Synechococcus sp. UW179B: 1.00
12-S12_NODE_1164_length_1604_cov_6.056811	classified	1	1	1;131567;2;1783272;1798711;1117;1890424;1890426;1129;2626047;2055944	1.00;1.00;1.00;1.00;1.00;1.00;1.00;1.00;1.00;1.00;1.00	Bacteria: 1.00	Cyanobacteria: 1.00	NA	Synechococcales: 1.00	Synechococcaceae: 1.00	Synechococcus: 1.00	Synechococcus sp. BS56D: 1.00
12-S12_NODE_1172_length_1597_cov_4.485733	classified	3	2	1;131567;2	1.00;1.00;1.00	Bacteria: 1.00	not classified	not classified	not classified	not classified	not classified	not classified
12-S12_NODE_1173_length_1597_cov_2.876135	classified	2	2	1;131567;2;1783272;1798711;1117;1890424;1890426;1129;2626047	1.00;1.00;1.00;0.75;0.75;0.75;0.75;0.75;0.75;0.75	Bacteria: 1.00	Cyanobacteria: 0.75	NA	Synechococcales: 0.75	Synechococcaceae: 0.75	Synechococcus: 0.75	not classified
12-S12_NODE_1174_length_1595_cov_9.512987	classified	1	1	1;131567;2;1783272;1798711;1117;1890424;1890426;1129;2626047;585423	1.00;1.00;1.00;1.00;1.00;1.00;1.00;1.00;1.00;1.00;1.00	Bacteria: 1.00	Cyanobacteria: 1.00	NA	Synechococcales: 1.00	Synechococcaceae: 1.00	Synechococcus: 1.00	Synechococcus sp. KORDI-49: 1.00
12-S12_NODE_1175_length_1595_cov_2.506494	unclassified (hits not found in taxnomy files)
12-S12_NODE_1181_length_1590_cov_4.294463	classified	4	3	1;131567;2;1783272;1798711;1117;1890424;1890426;1129;2626047	1.00;1.00;1.00;0.50;0.50;0.50;0.50;0.50;0.50;0.50	Bacteria: 1.00	Cyanobacteria: 0.50	NA	Synechococcales: 0.50	Synechococcaceae: 0.50	Synechococcus: 0.50	not classified
12-S12_NODE_1182_length_1589_cov_4.346154	classified	3	3	1;131567;2;1783272;1798711;1117;1890424;1890426;1129;2626047	1.00;1.00;1.00;0.65;0.65;0.65;0.65;0.65;0.65;0.65	Bacteria: 1.00	Cyanobacteria: 0.65	NA	Synechococcales: 0.65	Synechococcaceae: 0.65	Synechococcus: 0.65	not classified
12-S12_NODE_1187_length_1586_cov_2.197910	unclassified (hits not found in taxnomy files)
12-S12_NODE_1193_length_1582_cov_2.771447	unclassified (hits not found in taxnomy files)
12-S12_NODE_1196_length_1575_cov_3.557895	classified	3	3	1;131567;2;1783272;1798711;1117;1890424;1890426;1129;2626047	1.00;1.00;1.00;1.00;1.00;1.00;1.00;1.00;1.00;1.00	Bacteria: 1.00	Cyanobacteria: 1.00	NA	Synechococcales: 1.00	Synechococcaceae: 1.00	Synechococcus: 1.00	not classified
12-S12_NODE_1198_length_1572_cov_3.051417	classified	1	1	1;131567;2;1224	1.00;1.00;1.00;1.00	Bacteria: 1.00	Proteobacteria: 1.00	not classified	not classified	not classified	not classified	not classified
12-S12_NODE_1207_length_1561_cov_34.535501	unclassified (hits not found in taxnomy files)
12-S12_NODE_1208_length_1560_cov_1.762126	classified	4	3	1;131567;2;1783272;1798711;1117;1890424;1890426;1129;2626047;221359	1.00;1.00;1.00;0.58;0.58;0.58;0.58;0.58;0.58;0.58;0.58	Bacteria: 1.00	Cyanobacteria: 0.58	NA	Synechococcales: 0.58	Synechococcaceae: 0.58	Synechococcus: 0.58	Synechococcus sp. RS9916: 0.58
12-S12_NODE_1209_length_1559_cov_2.968750	classified	2	2	1;131567;2;1783272;1798711;1117;1890424;1890426;1129;2626047	1.00;1.00;1.00;1.00;1.00;1.00;1.00;1.00;1.00;1.00	Bacteria: 1.00	Cyanobacteria: 1.00	NA	Synechococcales: 1.00	Synechococcaceae: 1.00	Synechococcus: 1.00	not classified
12-S12_NODE_1211_length_1557_cov_2.886818	classified	2	2	1;131567;2;1783272;1798711;1117;1890424;1890426;1129;2626047	1.00;1.00;1.00;1.00;1.00;1.00;1.00;1.00;1.00;1.00	Bacteria: 1.00	Cyanobacteria: 1.00	NA	Synechococcales: 1.00	Synechococcaceae: 1.00	Synechococcus: 1.00	not classified
12-S12_NODE_1212_length_1556_cov_3.486342	unclassified (hits not found in taxnomy files)
12-S12_NODE_1217_length_1551_cov_7.332888	classified	2	2	1;131567;2;1783272;1798711;1117;1890424;1890426;1129;2626047	1.00;1.00;1.00;1.00;1.00;1.00;1.00;0.64;0.64;0.64	Bacteria: 1.00	Cyanobacteria: 1.00	NA	Synechococcales: 1.00	Synechococcaceae: 0.64	Synechococcus: 0.64	not classified
12-S12_NODE_1218_length_1551_cov_1.850267	classified	2	2	1;131567;2;1783272;1798711;1117;1890424;1890426;1129;2626047	1.00;1.00;1.00;1.00;1.00;1.00;1.00;1.00;1.00;1.00	Bacteria: 1.00	Cyanobacteria: 1.00	NA	Synechococcales: 1.00	Synechococcaceae: 1.00	Synechococcus: 1.00	not classified
12-S12_NODE_1219_length_1550_cov_9.068227	classified	1	1	1;131567;2;1783272;1798711;1117;1890424;1890426;1129;2626047	1.00;1.00;1.00;1.00;1.00;1.00;1.00;1.00;1.00;1.00	Bacteria: 1.00	Cyanobacteria: 1.00	NA	Synechococcales: 1.00	Synechococcaceae: 1.00	Synechococcus: 1.00	not classified
12-S12_NODE_1220_length_1550_cov_2.391304	classified	3	3	1;131567;2;1783272;1798711;1117;1890424;1890426;1129;2626047	1.00;1.00;1.00;1.00;1.00;1.00;1.00;1.00;1.00;1.00	Bacteria: 1.00	Cyanobacteria: 1.00	NA	Synechococcales: 1.00	Synechococcaceae: 1.00	Synechococcus: 1.00	not classified
12-S12_NODE_1230_length_1544_cov_4532.054399	classified	1	1	1;131567;2;1783272;1798711;1117;1890424;1890426;1129;2626047;585423	1.00;1.00;1.00;1.00;1.00;1.00;1.00;1.00;1.00;1.00;1.00	Bacteria: 1.00	Cyanobacteria: 1.00	NA	Synechococcales: 1.00	Synechococcaceae: 1.00	Synechococcus: 1.00	Synechococcus sp. KORDI-49: 1.00
12-S12_NODE_1231_length_1544_cov_4.326394	classified	2	2	1;131567;2;1783272;1798711;1117	1.00;1.00;1.00;1.00;1.00;1.00	Bacteria: 1.00	Cyanobacteria: 1.00	not classified	not classified	not classified	not classified	not classified
12-S12_NODE_1235_length_1539_cov_2.851752	classified	2	2	1;131567;2;1783272;1798711;1117;1890424;1890426;1129;2626047	1.00;1.00;1.00;1.00;1.00;1.00;0.53;0.53;0.53;0.53	Bacteria: 1.00	Cyanobacteria: 1.00	NA	Synechococcales: 0.53	Synechococcaceae: 0.53	Synechococcus: 0.53	not classified
12-S12_NODE_1240_length_1531_cov_4.609756	classified	4	3	1;131567;2;1783272;1798711;1117;1890424;1890426;1129;2626047;368503	1.00;1.00;1.00;1.00;1.00;1.00;1.00;1.00;1.00;1.00;0.89	Bacteria: 1.00	Cyanobacteria: 1.00	NA	Synechococcales: 1.00	Synechococcaceae: 1.00	Synechococcus: 1.00	Synechococcus sp. UW140: 0.89
12-S12_NODE_1264_length_1508_cov_2.850654	classified	2	1	1;131567;2;1783272;1798711;1117	1.00;1.00;1.00;1.00;1.00;1.00	Bacteria: 1.00	Cyanobacteria: 1.00	not classified	not classified	not classified	not classified	not classified
12-S12_NODE_1282_length_1487_cov_2.708799	classified	2	2	1;131567;2;1783272;1798711;1117;1890424;1890426;1129;2626047	1.00;1.00;1.00;0.55;0.55;0.55;0.55;0.55;0.55;0.55	Bacteria: 1.00	Cyanobacteria: 0.55	NA	Synechococcales: 0.55	Synechococcaceae: 0.55	Synechococcus: 0.55	not classified
12-S12_NODE_1287_length_1480_cov_3.137544	classified	1	1	1;131567;2;1783272;1798711;1117;1890424;1890426;1129;2626047	1.00;1.00;1.00;1.00;1.00;1.00;1.00;1.00;1.00;1.00	Bacteria: 1.00	Cyanobacteria: 1.00	NA	Synechococcales: 1.00	Synechococcaceae: 1.00	Synechococcus: 1.00	not classified
12-S12_NODE_1294_length_1473_cov_3.211566	classified	1	1	1;131567;2;1783272;1798711;1117;1890424;1890426;1129;2626047	1.00;1.00;1.00;1.00;1.00;1.00;1.00;1.00;1.00;1.00	Bacteria: 1.00	Cyanobacteria: 1.00	NA	Synechococcales: 1.00	Synechococcaceae: 1.00	Synechococcus: 1.00	not classified
12-S12_NODE_1295_length_1472_cov_4.428370	unclassified (hits not found in taxnomy files)
12-S12_NODE_129_length_10970_cov_30.547045	classified	11	6	1;131567;2;1783272;1798711;1117;1890424;1890426;1129;2626047	1.00;1.00;1.00;0.75;0.73;0.73;0.63;0.63;0.63;0.63	Bacteria: 1.00	Cyanobacteria: 0.73	NA	Synechococcales: 0.63	Synechococcaceae: 0.63	Synechococcus: 0.63	not classified
12-S12_NODE_1303_length_1467_cov_2.721671	classified	2	1	1;131567;2;1783272;1798711;1117;1890424;1890426;1129;2626047;110662	1.00;1.00;1.00;1.00;1.00;1.00;1.00;1.00;1.00;1.00;1.00	Bacteria: 1.00	Cyanobacteria: 1.00	NA	Synechococcales: 1.00	Synechococcaceae: 1.00	Synechococcus: 1.00	Synechococcus sp. CC9605: 1.00
12-S12_NODE_1304_length_1466_cov_14.242381	classified	1	1	1;131567;2	1.00;1.00;1.00	Bacteria: 1.00	not classified	not classified	not classified	not classified	not classified	not classified
12-S12_NODE_1314_length_1453_cov_2.203147	classified	3	1	1;131567;2;1783272;1798711;1117;1890424;1890426;1129;2626047	1.00;1.00;1.00;1.00;1.00;1.00;1.00;1.00;1.00;1.00	Bacteria: 1.00	Cyanobacteria: 1.00	NA	Synechococcales: 1.00	Synechococcaceae: 1.00	Synechococcus: 1.00	not classified
12-S12_NODE_1317_length_1452_cov_3.800286	classified	2	1	1;131567;2;1783272;1798711;1117;1890424;1890426;1129;2626047	1.00;1.00;1.00;1.00;1.00;1.00;1.00;1.00;1.00;1.00	Bacteria: 1.00	Cyanobacteria: 1.00	NA	Synechococcales: 1.00	Synechococcaceae: 1.00	Synechococcus: 1.00	not classified
12-S12_NODE_131_length_10760_cov_10.265659	classified	12	12	1;131567;2;1783272;1798711;1117;1890424;1890426;1129;2626047;221359	1.00;1.00;1.00;0.98;0.98;0.98;0.98;0.98;0.98;0.98;0.87	Bacteria: 1.00	Cyanobacteria: 0.98	NA	Synechococcales: 0.98	Synechococcaceae: 0.98	Synechococcus: 0.98	Synechococcus sp. RS9916: 0.87
12-S12_NODE_1321_length_1451_cov_2.643266	classified	4	4	1;131567;2;1783272;1798711;1117	1.00;1.00;1.00;1.00;1.00;1.00	Bacteria: 1.00	Cyanobacteria: 1.00	not classified	not classified	not classified	not classified	not classified
12-S12_NODE_1326_length_1448_cov_24.486001	classified	2	1	1;131567;2;1783272;1798711;1117;1890424;1890426;1129;2626047	1.00;1.00;1.00;1.00;1.00;1.00;1.00;1.00;1.00;1.00	Bacteria: 1.00	Cyanobacteria: 1.00	NA	Synechococcales: 1.00	Synechococcaceae: 1.00	Synechococcus: 1.00	not classified
12-S12_NODE_1328_length_1445_cov_3.039568	classified	2	1	1;131567;2;1783272;1798711;1117;1890424;1890426;1129;2626047;2575513	1.00;1.00;1.00;1.00;1.00;1.00;1.00;1.00;1.00;1.00;1.00	Bacteria: 1.00	Cyanobacteria: 1.00	NA	Synechococcales: 1.00	Synechococcaceae: 1.00	Synechococcus: 1.00	Synechococcus sp. N26: 1.00
12-S12_NODE_1330_length_1443_cov_2.640490	classified	3	3	1;131567;2;1783272;1798711;1117;1890424;1890426;1129;2626047	1.00;1.00;1.00;0.66;0.66;0.66;0.66;0.66;0.66;0.66	Bacteria: 1.00	Cyanobacteria: 0.66	NA	Synechococcales: 0.66	Synechococcaceae: 0.66	Synechococcus: 0.66	not classified
12-S12_NODE_1331_length_1440_cov_4.096751	unclassified (hits not found in taxnomy files)
12-S12_NODE_1332_length_1439_cov_5.947977	classified	1	1	1;131567;2;1783272;1798711;1117;1890424;1890426;1129;2626047	1.00;1.00;1.00;1.00;1.00;1.00;1.00;1.00;1.00;1.00	Bacteria: 1.00	Cyanobacteria: 1.00	NA	Synechococcales: 1.00	Synechococcaceae: 1.00	Synechococcus: 1.00	not classified
12-S12_NODE_1333_length_1424_cov_2.136659	classified	2	2	1;131567;2;1783272;1798711;1117;1890424;1890426;1129;2626047	1.00;1.00;1.00;0.76;0.76;0.76;0.76;0.76;0.76;0.76	Bacteria: 1.00	Cyanobacteria: 0.76	NA	Synechococcales: 0.76	Synechococcaceae: 0.76	Synechococcus: 0.76	not classified
12-S12_NODE_1334_length_1438_cov_1.825018	classified	2	2	1;131567;2;1783272;1798711;1117;1890424;1890426;1129;2626047	1.00;1.00;1.00;1.00;1.00;1.00;1.00;1.00;1.00;1.00	Bacteria: 1.00	Cyanobacteria: 1.00	NA	Synechococcales: 1.00	Synechococcaceae: 1.00	Synechococcus: 1.00	not classified
12-S12_NODE_1340_length_1432_cov_4.384895	classified	2	2	1;131567;2;1783272;1798711;1117;1890424;1890426;1129;2626047;2575516	1.00;1.00;1.00;0.88;0.88;0.88;0.88;0.88;0.88;0.88;0.88	Bacteria: 1.00	Cyanobacteria: 0.88	NA	Synechococcales: 0.88	Synechococcaceae: 0.88	Synechococcus: 0.88	Synechococcus sp. UW179B: 0.88
12-S12_NODE_1342_length_1431_cov_2.850291	classified	2	1	1;131567;2;1783272;1798711;1117;1890424;1890426;1129;2626047;2575514	1.00;1.00;1.00;1.00;1.00;1.00;1.00;1.00;1.00;1.00;1.00	Bacteria: 1.00	Cyanobacteria: 1.00	NA	Synechococcales: 1.00	Synechococcaceae: 1.00	Synechococcus: 1.00	Synechococcus sp. N32: 1.00
12-S12_NODE_1348_length_1427_cov_2.898034	classified	3	1	1;131567;2	1.00;1.00;1.00	Bacteria: 1.00	not classified	not classified	not classified	not classified	not classified	not classified
12-S12_NODE_1350_length_1428_cov_2.367079	classified	1	1	1;131567;2	1.00;1.00;1.00	Bacteria: 1.00	not classified	not classified	not classified	not classified	not classified	not classified
12-S12_NODE_1352_length_1426_cov_17.275711	classified	1	1	1;131567;2;1783272;1798711;1117;1890424;1890426;1129;2626047;2575510	1.00;1.00;1.00;1.00;1.00;1.00;1.00;1.00;1.00;1.00;1.00	Bacteria: 1.00	Cyanobacteria: 1.00	NA	Synechococcales: 1.00	Synechococcaceae: 1.00	Synechococcus: 1.00	Synechococcus sp. UW179A: 1.00
12-S12_NODE_1354_length_1425_cov_5.183212	classified	1	1	1;131567;2;1783272;1798711;1117;1890424;1890426;1129;2626047;1986600	1.00;1.00;1.00;1.00;1.00;1.00;1.00;1.00;1.00;1.00;1.00	Bacteria: 1.00	Cyanobacteria: 1.00	NA	Synechococcales: 1.00	Synechococcaceae: 1.00	Synechococcus: 1.00	Synechococcus sp. TMED90: 1.00
12-S12_NODE_1356_length_1423_cov_2.309942	classified	3	1	1;131567;2	1.00;1.00;1.00	Bacteria: 1.00	not classified	not classified	not classified	not classified	not classified	not classified
12-S12_NODE_1359_length_1420_cov_7.041026	classified	1	1	1;131567;2;1783272;1798711;1117;1890424;1890426;1129;2626047	1.00;1.00;1.00;1.00;1.00;1.00;1.00;1.00;1.00;1.00	Bacteria: 1.00	Cyanobacteria: 1.00	NA	Synechococcales: 1.00	Synechococcaceae: 1.00	Synechococcus: 1.00	not classified
12-S12_NODE_1365_length_1417_cov_1.674009	classified	2	2	1;131567;2;1783272;1798711;1117;1890424;1890426;1129;2626047	1.00;1.00;1.00;1.00;1.00;1.00;0.85;0.85;0.85;0.85	Bacteria: 1.00	Cyanobacteria: 1.00	NA	Synechococcales: 0.85	Synechococcaceae: 0.85	Synechococcus: 0.85	not classified
12-S12_NODE_1366_length_1416_cov_2.511389	classified	3	1	1;131567;2	1.00;1.00;1.00	Bacteria: 1.00	not classified	not classified	not classified	not classified	not classified	not classified
12-S12_NODE_1380_length_1408_cov_2.780488	unclassified (hits not found in taxnomy files)
12-S12_NODE_1389_length_1403_cov_2.946588	classified	2	2	1;131567;2;1783272;1798711;1117;1890424;1890426;1129;2626047	1.00;1.00;1.00;1.00;1.00;1.00;1.00;1.00;1.00;1.00	Bacteria: 1.00	Cyanobacteria: 1.00	NA	Synechococcales: 1.00	Synechococcaceae: 1.00	Synechococcus: 1.00	not classified
12-S12_NODE_1390_length_1400_cov_3.338782	classified	4	4	1;131567;2;1783272;1798711;1117;1890424;1890426;1129;2626047;368491	1.00;1.00;1.00;1.00;1.00;1.00;1.00;1.00;1.00;1.00;0.61	Bacteria: 1.00	Cyanobacteria: 1.00	NA	Synechococcales: 1.00	Synechococcaceae: 1.00	Synechococcus: 1.00	Synechococcus sp. UW86: 0.61
12-S12_NODE_1392_length_1400_cov_3.142751	classified	1	1	1;131567;2;1783272;1798711;1117;1890424;1890426;1129;2626047;169670	1.00;1.00;1.00;1.00;1.00;1.00;1.00;1.00;1.00;1.00;1.00	Bacteria: 1.00	Cyanobacteria: 1.00	NA	Synechococcales: 1.00	Synechococcaceae: 1.00	Synechococcus: 1.00	Synechococcus sp. BO 8801: 1.00
12-S12_NODE_1397_length_1396_cov_1.319911	unclassified (hits not found in taxnomy files)
12-S12_NODE_139_length_10547_cov_58.640488	classified	2	2	1;131567;2;1783272;1798711;1117;1890424;1890426;1129;2626047;2055944	1.00;1.00;1.00;1.00;1.00;1.00;1.00;1.00;1.00;1.00;1.00	Bacteria: 1.00	Cyanobacteria: 1.00	NA	Synechococcales: 1.00	Synechococcaceae: 1.00	Synechococcus: 1.00	Synechococcus sp. BS56D: 1.00
12-S12_NODE_1408_length_1388_cov_2.491373	classified	2	1	1;131567;2	1.00;1.00;1.00	Bacteria: 1.00	not classified	not classified	not classified	not classified	not classified	not classified
12-S12_NODE_1415_length_1383_cov_2.146837	classified	4	2	1;131567;2;1783272;1798711;1117;1890424;1890426;1129;2626047;368503	1.00;1.00;1.00;1.00;1.00;1.00;1.00;1.00;1.00;1.00;1.00	Bacteria: 1.00	Cyanobacteria: 1.00	NA	Synechococcales: 1.00	Synechococcaceae: 1.00	Synechococcus: 1.00	Synechococcus sp. UW140: 1.00
12-S12_NODE_1418_length_1381_cov_3.830317	classified	1	1	1;131567;2;1783272;1798711;1117;1890424;1890426;1129;2626047;2575516	1.00;1.00;1.00;1.00;1.00;1.00;1.00;1.00;1.00;1.00;1.00	Bacteria: 1.00	Cyanobacteria: 1.00	NA	Synechococcales: 1.00	Synechococcaceae: 1.00	Synechococcus: 1.00	Synechococcus sp. UW179B: 1.00
12-S12_NODE_1421_length_1381_cov_2.507541	unclassified (hits not found in taxnomy files)
12-S12_NODE_1422_length_1380_cov_71.883019	classified	3	3	1;131567;2;1783272;1798711;1117;1890424;1890426;1129;2626047	1.00;1.00;1.00;1.00;1.00;1.00;1.00;1.00;1.00;1.00	Bacteria: 1.00	Cyanobacteria: 1.00	NA	Synechococcales: 1.00	Synechococcaceae: 1.00	Synechococcus: 1.00	not classified
12-S12_NODE_1423_length_1379_cov_4.403323	classified	2	2	1;131567;2;1783272;1798711;1117;1890424;1890426;1129;2626047	1.00;1.00;1.00;0.51;0.51;0.51;0.51;0.51;0.51;0.51	Bacteria: 1.00	Cyanobacteria: 0.51	NA	Synechococcales: 0.51	Synechococcaceae: 0.51	Synechococcus: 0.51	not classified
12-S12_NODE_1427_length_1376_cov_3.123391	unclassified (hits not found in taxnomy files)
12-S12_NODE_1435_length_1374_cov_433.832449	classified	1	1	1;131567;2;1783272;1798711;1117;1890424;1890426;1129;2626047;1280380	1.00;1.00;1.00;1.00;1.00;1.00;1.00;1.00;1.00;1.00;1.00	Bacteria: 1.00	Cyanobacteria: 1.00	NA	Synechococcales: 1.00	Synechococcaceae: 1.00	Synechococcus: 1.00	Synechococcus sp. KORDI-100: 1.00
12-S12_NODE_1438_length_1370_cov_3.461597	classified	3	2	1;131567;2	1.00;1.00;1.00	Bacteria: 1.00	not classified	not classified	not classified	not classified	not classified	not classified
12-S12_NODE_1448_length_1363_cov_3.520642	classified	1	1	1;131567;2;1783272;1798711;1117;1890424;1890426;1129;2626047	1.00;1.00;1.00;1.00;1.00;1.00;1.00;1.00;1.00;1.00	Bacteria: 1.00	Cyanobacteria: 1.00	NA	Synechococcales: 1.00	Synechococcaceae: 1.00	Synechococcus: 1.00	not classified
12-S12_NODE_1449_length_1362_cov_2.772762	classified	3	3	1;131567;2	1.00;1.00;1.00	Bacteria: 1.00	not classified	not classified	not classified	not classified	not classified	not classified
12-S12_NODE_1455_length_1357_cov_2.829493	classified	2	2	1;131567;2;1783272;1798711;1117;1890424;1890426;1129;2626047	1.00;0.85;0.85;0.85;0.85;0.85;0.85;0.85;0.85;0.85	Bacteria: 0.85	Cyanobacteria: 0.85	NA	Synechococcales: 0.85	Synechococcaceae: 0.85	Synechococcus: 0.85	not classified
12-S12_NODE_1457_length_1354_cov_6.408006	classified	3	1	1;131567;2;1783272;1798711;1117;1890424;1890426;1129;2626047	1.00;1.00;1.00;1.00;1.00;1.00;1.00;1.00;1.00;1.00	Bacteria: 1.00	Cyanobacteria: 1.00	NA	Synechococcales: 1.00	Synechococcaceae: 1.00	Synechococcus: 1.00	not classified
12-S12_NODE_1466_length_1344_cov_1.853375	unclassified (hits not found in taxnomy files)
12-S12_NODE_1468_length_1343_cov_3.517857	classified	4	2	1;131567;2;1783272;1798711;1117;1890424;1890426;1129;2626047	1.00;1.00;1.00;1.00;1.00;1.00;1.00;1.00;1.00;1.00	Bacteria: 1.00	Cyanobacteria: 1.00	NA	Synechococcales: 1.00	Synechococcaceae: 1.00	Synechococcus: 1.00	not classified
12-S12_NODE_146_length_10240_cov_5.888954	classified	10	6	1;131567;2;1783272;1798711;1117;1890424;1890426;1129;2626047	1.00;1.00;1.00;0.87;0.87;0.87;0.87;0.68;0.68;0.68	Bacteria: 1.00	Cyanobacteria: 0.87	NA	Synechococcales: 0.87	Synechococcaceae: 0.68	Synechococcus: 0.68	not classified
12-S12_NODE_1477_length_1335_cov_3.516406	classified	3	3	1;131567;2;1783272;1798711;1117;1890424;1890426;1129;2626047;221359	1.00;1.00;1.00;1.00;1.00;1.00;1.00;1.00;1.00;1.00;0.54	Bacteria: 1.00	Cyanobacteria: 1.00	NA	Synechococcales: 1.00	Synechococcaceae: 1.00	Synechococcus: 1.00	Synechococcus sp. RS9916: 0.54
12-S12_NODE_1479_length_1332_cov_3.154268	classified	3	1	1;131567;2	1.00;1.00;1.00	Bacteria: 1.00	not classified	not classified	not classified	not classified	not classified	not classified
12-S12_NODE_1482_length_1330_cov_2.255686	classified	2	1	1;131567;2;1783272;1798711;1117;1890424;1890426;1129;2626047;29410	1.00;1.00;1.00;1.00;1.00;1.00;1.00;1.00;1.00;1.00;1.00	Bacteria: 1.00	Cyanobacteria: 1.00	NA	Synechococcales: 1.00	Synechococcaceae: 1.00	Synechococcus: 1.00	Synechococcus sp. WH 8103: 1.00
12-S12_NODE_1483_length_1328_cov_49.996072	classified	1	1	1;131567;2;1783272;1798711;1117;1890424;1890426;1129;2626047;166314	1.00;1.00;1.00;1.00;1.00;1.00;1.00;1.00;1.00;1.00;1.00	Bacteria: 1.00	Cyanobacteria: 1.00	NA	Synechococcales: 1.00	Synechococcaceae: 1.00	Synechococcus: 1.00	Synechococcus sp. WH 8109: 1.00
12-S12_NODE_1495_length_1321_cov_8.857820	classified	4	4	1;131567;2;1783272;1798711;1117;1890424;1890426;1129;2626047	1.00;1.00;1.00;1.00;1.00;1.00;1.00;0.90;0.90;0.90	Bacteria: 1.00	Cyanobacteria: 1.00	NA	Synechococcales: 1.00	Synechococcaceae: 0.90	Synechococcus: 0.90	not classified
12-S12_NODE_1506_length_1315_cov_3.638889	classified	3	1	1;131567;2	1.00;1.00;1.00	Bacteria: 1.00	not classified	not classified	not classified	not classified	not classified	not classified
12-S12_NODE_1511_length_1313_cov_2.820350	classified	3	3	1;131567;2;1783272;1798711;1117;1890424;1890426;1129;2626047	1.00;1.00;1.00;1.00;1.00;1.00;1.00;1.00;1.00;1.00	Bacteria: 1.00	Cyanobacteria: 1.00	NA	Synechococcales: 1.00	Synechococcaceae: 1.00	Synechococcus: 1.00	not classified
12-S12_NODE_1521_length_1298_cov_2.262269	unclassified (hits not found in taxnomy files)
12-S12_NODE_1530_length_1292_cov_2.050930	classified	2	2	1;131567;2;1783272;1798711;1117;1890424;1890426;1129;2626047;59931	1.00;1.00;1.00;1.00;1.00;1.00;1.00;1.00;1.00;1.00;1.00	Bacteria: 1.00	Cyanobacteria: 1.00	NA	Synechococcales: 1.00	Synechococcaceae: 1.00	Synechococcus: 1.00	Synechococcus sp. WH 7805: 1.00
12-S12_NODE_1533_length_1291_cov_27.614078	unclassified (hits not found in taxnomy files)
12-S12_NODE_1536_length_1288_cov_23.271695	classified	2	2	1;131567;2;1783272;1798711;1117;1890424;1890426;1129;2626047;368503	1.00;1.00;1.00;1.00;1.00;1.00;1.00;1.00;1.00;1.00;1.00	Bacteria: 1.00	Cyanobacteria: 1.00	NA	Synechococcales: 1.00	Synechococcaceae: 1.00	Synechococcus: 1.00	Synechococcus sp. UW140: 1.00
12-S12_NODE_1539_length_1289_cov_6.774980	unclassified (no hits to database)
12-S12_NODE_1540_length_1285_cov_2.037398	unclassified (hits not found in taxnomy files)
12-S12_NODE_1542_length_1284_cov_3.345810	unclassified (hits not found in taxnomy files)
12-S12_NODE_1545_length_1281_cov_3.687602	classified	2	2	1;131567;2;1783272;1798711;1117;1890424;1890426;1129;2626047	1.00;1.00;1.00;1.00;1.00;1.00;1.00;1.00;1.00;1.00	Bacteria: 1.00	Cyanobacteria: 1.00	NA	Synechococcales: 1.00	Synechococcaceae: 1.00	Synechococcus: 1.00	not classified
12-S12_NODE_1564_length_1270_cov_1125.058436	classified	1	1	1;131567;2;1783272;1798711;1117;1890424;1890426;1129;2626047;1986600	1.00;1.00;1.00;1.00;1.00;1.00;1.00;1.00;1.00;1.00;1.00	Bacteria: 1.00	Cyanobacteria: 1.00	NA	Synechococcales: 1.00	Synechococcaceae: 1.00	Synechococcus: 1.00	Synechococcus sp. TMED90: 1.00
12-S12_NODE_1566_length_1270_cov_2.454321	classified	1	1	1;131567;2;1783272;1798711;1117;1890424;1890426;1129;2626047	1.00;1.00;1.00;1.00;1.00;1.00;1.00;1.00;1.00;1.00	Bacteria: 1.00	Cyanobacteria: 1.00	NA	Synechococcales: 1.00	Synechococcaceae: 1.00	Synechococcus: 1.00	not classified
12-S12_NODE_1580_length_1263_cov_2.761787	classified	3	3	1;131567;2;1783272;1798711;1117;1890424;1890426;1129;2626047	1.00;1.00;1.00;1.00;1.00;1.00;1.00;1.00;1.00;1.00	Bacteria: 1.00	Cyanobacteria: 1.00	NA	Synechococcales: 1.00	Synechococcaceae: 1.00	Synechococcus: 1.00	not classified
12-S12_NODE_1583_length_1262_cov_1.947804	classified	2	1	1;131567;2;1783272;1798711;1117;1890424;1890426;1129;2626047;368495	1.00;1.00;1.00;1.00;1.00;1.00;1.00;1.00;1.00;1.00;1.00	Bacteria: 1.00	Cyanobacteria: 1.00	NA	Synechococcales: 1.00	Synechococcaceae: 1.00	Synechococcus: 1.00	Synechococcus sp. UW106: 1.00
12-S12_NODE_1589_length_1256_cov_218.321399	classified	1	1	1;131567;2	1.00;1.00;1.00	Bacteria: 1.00	not classified	not classified	not classified	not classified	not classified	not classified
12-S12_NODE_1594_length_1254_cov_3.276897	unclassified (hits not found in taxnomy files)
12-S12_NODE_159_length_9778_cov_19.860948	classified	10	5	1;131567;2	1.00;1.00;1.00	Bacteria: 1.00	not classified	not classified	not classified	not classified	not classified	not classified
12-S12_NODE_1607_length_1244_cov_2.245585	classified	2	2	1;131567;2;1783272;1798711;1117;1890424;1890426;167375;2304190	1.00;1.00;1.00;1.00;1.00;1.00;1.00;1.00;0.52;0.52	Bacteria: 1.00	Cyanobacteria: 1.00	NA	Synechococcales: 1.00	Synechococcaceae: 1.00	Cyanobium: 0.52	Cyanobium usitatum: 0.52
12-S12_NODE_1609_length_1243_cov_3.085017	classified	1	1	1;131567;2;1783272;1798711;1117;1890424;1890426;1129;2626047	1.00;1.00;1.00;1.00;1.00;1.00;1.00;1.00;1.00;1.00	Bacteria: 1.00	Cyanobacteria: 1.00	NA	Synechococcales: 1.00	Synechococcaceae: 1.00	Synechococcus: 1.00	not classified
12-S12_NODE_160_length_9778_cov_5.019747	classified	9	5	1;131567;2;1783272;1798711;1117;1890424;1890426;1129;2626047	1.00;1.00;0.89;0.89;0.89;0.89;0.78;0.78;0.78;0.78	Bacteria: 0.89	Cyanobacteria: 0.89	NA	Synechococcales: 0.78	Synechococcaceae: 0.78	Synechococcus: 0.78	not classified
12-S12_NODE_1612_length_1241_cov_161.466273	unclassified (no hits to database)
12-S12_NODE_1616_length_1240_cov_268.811814	classified	2	1	1;131567;2;1783272;1798711;1117;1890424;1890426;1129;2626047	1.00;1.00;1.00;1.00;1.00;1.00;1.00;1.00;1.00;1.00	Bacteria: 1.00	Cyanobacteria: 1.00	NA	Synechococcales: 1.00	Synechococcaceae: 1.00	Synechococcus: 1.00	not classified
12-S12_NODE_1638_length_1231_cov_3.556122	classified	2	2	1;131567;2;1783272;1798711;1117;1890424;1890426;1129;2626047;32052	1.00;1.00;1.00;1.00;1.00;1.00;1.00;1.00;1.00;1.00;1.00	Bacteria: 1.00	Cyanobacteria: 1.00	NA	Synechococcales: 1.00	Synechococcaceae: 1.00	Synechococcus: 1.00	Synechococcus sp. WH 8020: 1.00
12-S12_NODE_1639_length_1231_cov_3.374150	unclassified (hits not found in taxnomy files)
12-S12_NODE_1640_length_1231_cov_2.939626	unclassified (hits not found in taxnomy files)
12-S12_NODE_1642_length_1230_cov_1.891064	classified	2	1	1;131567;2;1783272;1798711;1117;1890424;1890426;1129;2626047;2055944	1.00;1.00;1.00;1.00;1.00;1.00;1.00;1.00;1.00;1.00;1.00	Bacteria: 1.00	Cyanobacteria: 1.00	NA	Synechococcales: 1.00	Synechococcaceae: 1.00	Synechococcus: 1.00	Synechococcus sp. BS56D: 1.00
12-S12_NODE_1652_length_1226_cov_3.163962	classified	1	1	1;131567;2;1783272;1798711;1117;1890424;1890426;1129;2626047;2055944	1.00;1.00;1.00;1.00;1.00;1.00;1.00;1.00;1.00;1.00;1.00	Bacteria: 1.00	Cyanobacteria: 1.00	NA	Synechococcales: 1.00	Synechococcaceae: 1.00	Synechococcus: 1.00	Synechococcus sp. BS56D: 1.00
12-S12_NODE_1653_length_1226_cov_1.928266	classified	2	1	1;131567;2;1783272;1798711;1117;1890424;1890426;1129;2626047	1.00;1.00;1.00;1.00;1.00;1.00;1.00;1.00;1.00;1.00	Bacteria: 1.00	Cyanobacteria: 1.00	NA	Synechococcales: 1.00	Synechococcaceae: 1.00	Synechococcus: 1.00	not classified
12-S12_NODE_1656_length_1209_cov_2.338751	unclassified (hits not found in taxnomy files)
12-S12_NODE_1663_length_1222_cov_2.010283	classified	2	2	1;131567;2;1783272;1798711;1117;1890424;1890426;1129;2626047;110663	1.00;1.00;1.00;1.00;1.00;1.00;1.00;0.55;0.55;0.55;0.55	Bacteria: 1.00	Cyanobacteria: 1.00	NA	Synechococcales: 1.00	Synechococcaceae: 0.55	Synechococcus: 0.55	Synechococcus sp. CC9616: 0.55
12-S12_NODE_1664_length_1221_cov_6.387650	unclassified (hits not found in taxnomy files)
12-S12_NODE_1679_length_1216_cov_1.989664	unclassified (no hits to database)
12-S12_NODE_167_length_9350_cov_54.698440	classified	3	3	1;131567;2;1783272;1798711;1117;1890424;1890426;1129;2626047	1.00;1.00;1.00;1.00;1.00;1.00;1.00;1.00;1.00;1.00	Bacteria: 1.00	Cyanobacteria: 1.00	NA	Synechococcales: 1.00	Synechococcaceae: 1.00	Synechococcus: 1.00	not classified
12-S12_NODE_1683_length_1214_cov_492.708369	unclassified (hits not found in taxnomy files)
12-S12_NODE_1698_length_1206_cov_2.280626	unclassified (hits not found in taxnomy files)
12-S12_NODE_1704_length_1203_cov_1.615854	classified	2	2	1;131567;2;1783272;1798711;1117;1890424;1890426;1129;2626047	1.00;1.00;1.00;1.00;1.00;1.00;1.00;1.00;1.00;1.00	Bacteria: 1.00	Cyanobacteria: 1.00	NA	Synechococcales: 1.00	Synechococcaceae: 1.00	Synechococcus: 1.00	not classified
12-S12_NODE_1721_length_1195_cov_8.274561	classified	1	1	1;131567;2;1783272;1798711;1117;1890424;1890426;1129;2626047;221359	1.00;1.00;1.00;1.00;1.00;1.00;1.00;1.00;1.00;1.00;1.00	Bacteria: 1.00	Cyanobacteria: 1.00	NA	Synechococcales: 1.00	Synechococcaceae: 1.00	Synechococcus: 1.00	Synechococcus sp. RS9916: 1.00
12-S12_NODE_1725_length_1194_cov_2.378402	unclassified (no hits to database)
12-S12_NODE_1728_length_1194_cov_1.928885	classified	3	2	1;131567;2;1783272;1798711;1117;1890424;1890426;1129;2626047;368495	1.00;1.00;1.00;1.00;1.00;1.00;1.00;1.00;1.00;1.00;1.00	Bacteria: 1.00	Cyanobacteria: 1.00	NA	Synechococcales: 1.00	Synechococcaceae: 1.00	Synechococcus: 1.00	Synechococcus sp. UW106: 1.00
12-S12_NODE_173_length_8968_cov_7.529676	classified	10	6	1;131567;2;1783272;1798711;1117;1890424;1890426;1129;2626047	1.00;1.00;1.00;0.77;0.77;0.77;0.77;0.77;0.77;0.77	Bacteria: 1.00	Cyanobacteria: 0.77	NA	Synechococcales: 0.77	Synechococcaceae: 0.77	Synechococcus: 0.77	not classified
12-S12_NODE_1750_length_1185_cov_2.160177	classified	1	1	1;131567;2;1783272;1798711;1117;1890424;1890426;1129;2626047	1.00;1.00;1.00;1.00;1.00;1.00;1.00;1.00;1.00;1.00	Bacteria: 1.00	Cyanobacteria: 1.00	NA	Synechococcales: 1.00	Synechococcaceae: 1.00	Synechococcus: 1.00	not classified
12-S12_NODE_1751_length_1185_cov_1.987611	classified	2	2	1;131567;2;1783272;1798711;1117;1890424;1890426;1129;2626047	1.00;1.00;1.00;1.00;1.00;1.00;1.00;1.00;1.00;1.00	Bacteria: 1.00	Cyanobacteria: 1.00	NA	Synechococcales: 1.00	Synechococcaceae: 1.00	Synechococcus: 1.00	not classified
12-S12_NODE_1753_length_1184_cov_2.336581	classified	1	1	1;131567;2;1783272;1798711;1117;1890424;1890426;1129	1.00;1.00;1.00;1.00;1.00;1.00;1.00;1.00;1.00	Bacteria: 1.00	Cyanobacteria: 1.00	NA	Synechococcales: 1.00	Synechococcaceae: 1.00	Synechococcus: 1.00	not classified
12-S12_NODE_1768_length_1178_cov_3.973286	classified	3	1	1;131567;2	1.00;1.00;1.00	Bacteria: 1.00	not classified	not classified	not classified	not classified	not classified	not classified
12-S12_NODE_1794_length_1168_cov_2.108715	classified	3	3	1;131567;2;1783272;1798711;1117;1890424;1890426;1129;2626047	1.00;1.00;1.00;0.89;0.89;0.89;0.89;0.89;0.89;0.89	Bacteria: 1.00	Cyanobacteria: 0.89	NA	Synechococcales: 0.89	Synechococcaceae: 0.89	Synechococcus: 0.89	not classified
12-S12_NODE_1807_length_1159_cov_2.332428	classified	5	1	1;131567;2;1783272;1798711;1117;1890424;1890426;1129;2626047	1.00;1.00;1.00;1.00;1.00;1.00;1.00;1.00;1.00;1.00	Bacteria: 1.00	Cyanobacteria: 1.00	NA	Synechococcales: 1.00	Synechococcaceae: 1.00	Synechococcus: 1.00	not classified
12-S12_NODE_1809_length_1158_cov_68.415231	classified	1	1	1;131567;2;1783272;1798711;1117;1890424;1890426;1129;2626047	1.00;1.00;1.00;1.00;1.00;1.00;1.00;1.00;1.00;1.00	Bacteria: 1.00	Cyanobacteria: 1.00	NA	Synechococcales: 1.00	Synechococcaceae: 1.00	Synechococcus: 1.00	not classified
12-S12_NODE_1810_length_1158_cov_5.612874	classified	1	1	1;131567;2;1783272;1798711;1117;1890424;1890426;1129;2626047	1.00;1.00;1.00;1.00;1.00;1.00;1.00;1.00;1.00;1.00	Bacteria: 1.00	Cyanobacteria: 1.00	NA	Synechococcales: 1.00	Synechococcaceae: 1.00	Synechococcus: 1.00	not classified
12-S12_NODE_1817_length_1156_cov_3136.564941	classified	1	1	1;131567;2;1783272;1798711;1117;1890424;1890426;1129;2626047	1.00;1.00;1.00;1.00;1.00;1.00;1.00;1.00;1.00;1.00	Bacteria: 1.00	Cyanobacteria: 1.00	NA	Synechococcales: 1.00	Synechococcaceae: 1.00	Synechococcus: 1.00	not classified
12-S12_NODE_1825_length_1153_cov_1.992714	classified	2	1	1;131567;2;1783272;1798711;1117;1890424;1890426;1129;2626047;1280380	1.00;1.00;1.00;1.00;1.00;1.00;1.00;1.00;1.00;1.00;1.00	Bacteria: 1.00	Cyanobacteria: 1.00	NA	Synechococcales: 1.00	Synechococcaceae: 1.00	Synechococcus: 1.00	Synechococcus sp. KORDI-100: 1.00
12-S12_NODE_1833_length_1147_cov_1.768315	classified	4	2	1;131567;2;1783272;1798711;1117;1890424;1890426;1129;2626047	1.00;1.00;1.00;0.63;0.63;0.63;0.63;0.63;0.63;0.63	Bacteria: 1.00	Cyanobacteria: 0.63	NA	Synechococcales: 0.63	Synechococcaceae: 0.63	Synechococcus: 0.63	not classified
12-S12_NODE_1837_length_1146_cov_3.065995	classified	2	2	1;131567;2;1783272;1798711;1117;1890424;1890426;1129;2626047	1.00;1.00;1.00;1.00;1.00;1.00;1.00;1.00;1.00;1.00	Bacteria: 1.00	Cyanobacteria: 1.00	NA	Synechococcales: 1.00	Synechococcaceae: 1.00	Synechococcus: 1.00	not classified
12-S12_NODE_1842_length_1142_cov_1.643974	unclassified (hits not found in taxnomy files)
12-S12_NODE_1848_length_1139_cov_7.091328	classified	1	1	1;131567;2;1224;28211;356;69277;28100;314235	1.00;1.00;1.00;1.00;1.00;1.00;1.00;1.00;1.00	Bacteria: 1.00	Proteobacteria: 1.00	Alphaproteobacteria: 1.00	Rhizobiales: 1.00	Phyllobacteriaceae: 1.00	Phyllobacterium: 1.00	Phyllobacterium brassicacearum: 1.00
12-S12_NODE_1852_length_1139_cov_2.648524	classified	2	1	1;131567;2;1783272;1798711;1117;1890424;1890426;1129;2626047;368491	1.00;1.00;1.00;1.00;1.00;1.00;1.00;1.00;1.00;1.00;1.00	Bacteria: 1.00	Cyanobacteria: 1.00	NA	Synechococcales: 1.00	Synechococcaceae: 1.00	Synechococcus: 1.00	Synechococcus sp. UW86: 1.00
12-S12_NODE_185_length_8524_cov_22.039084	classified	11	11	1;131567;2;1783272;1798711;1117;1890424;1890426;1129;2626047	1.00;1.00;1.00;0.76;0.76;0.76;0.66;0.66;0.66;0.66	Bacteria: 1.00	Cyanobacteria: 0.76	NA	Synechococcales: 0.66	Synechococcaceae: 0.66	Synechococcus: 0.66	not classified
12-S12_NODE_1860_length_1136_cov_3.284921	classified	1	1	1;131567;2;1783272;1798711;1117;1890424;1213;1218;1219;1801625	1.00;1.00;1.00;1.00;1.00;1.00;1.00;1.00;1.00;1.00;1.00	Bacteria: 1.00	Cyanobacteria: 1.00	NA	Synechococcales: 1.00	Prochloraceae: 1.00	Prochlorococcus: 1.00	Prochlorococcus marinus: 1.00
12-S12_NODE_1868_length_1133_cov_2.535250	unclassified (hits not found in taxnomy files)
12-S12_NODE_1871_length_1133_cov_1.878479	classified	2	2	1;131567;2;1783272;1798711;1117;1890424;1890426;1129;2626047	1.00;1.00;1.00;0.51;0.51;0.51;0.51;0.51;0.51;0.51	Bacteria: 1.00	Cyanobacteria: 0.51	NA	Synechococcales: 0.51	Synechococcaceae: 0.51	Synechococcus: 0.51	not classified
12-S12_NODE_1874_length_1130_cov_2.167442	unclassified (hits not found in taxnomy files)
12-S12_NODE_1881_length_1127_cov_3.524254	classified	1	1	1;131567;2;1783272;1798711;1117;1890424;1890426;1129;2626047;2055944	1.00;1.00;1.00;1.00;1.00;1.00;1.00;1.00;1.00;1.00;1.00	Bacteria: 1.00	Cyanobacteria: 1.00	NA	Synechococcales: 1.00	Synechococcaceae: 1.00	Synechococcus: 1.00	Synechococcus sp. BS56D: 1.00
12-S12_NODE_188_length_8449_cov_9.823439	classified	10	3	1;131567;2	1.00;1.00;1.00	Bacteria: 1.00	not classified	not classified	not classified	not classified	not classified	not classified
12-S12_NODE_1890_length_1123_cov_5.707865	classified	1	1	1;131567;2;1783272;1798711;1117;1890424;1890426;1129;2626047	1.00;1.00;1.00;1.00;1.00;1.00;1.00;1.00;1.00;1.00	Bacteria: 1.00	Cyanobacteria: 1.00	NA	Synechococcales: 1.00	Synechococcaceae: 1.00	Synechococcus: 1.00	not classified
12-S12_NODE_1894_length_1121_cov_2.078799	classified	3	2	1;131567;2;1783272;1798711;1117;1890424;1890426;1129;2626047;166318	1.00;1.00;1.00;1.00;1.00;1.00;1.00;1.00;1.00;1.00;1.00	Bacteria: 1.00	Cyanobacteria: 1.00	NA	Synechococcales: 1.00	Synechococcaceae: 1.00	Synechococcus: 1.00	Synechococcus sp. WH 8016: 1.00
12-S12_NODE_1896_length_1120_cov_12.384977	classified	2	2	1;131567;2;1783272;1798711;1117;1890424;1890426;1129;2626047	1.00;1.00;1.00;1.00;1.00;1.00;1.00;1.00;1.00;1.00	Bacteria: 1.00	Cyanobacteria: 1.00	NA	Synechococcales: 1.00	Synechococcaceae: 1.00	Synechococcus: 1.00	not classified
12-S12_NODE_1900_length_1120_cov_2.016901	classified	2	2	1;131567;2;1783272;1798711;1117;1890424;1890426;1129;2626047;110663	1.00;1.00;1.00;1.00;1.00;1.00;1.00;1.00;1.00;1.00;1.00	Bacteria: 1.00	Cyanobacteria: 1.00	NA	Synechococcales: 1.00	Synechococcaceae: 1.00	Synechococcus: 1.00	Synechococcus sp. CC9616: 1.00
12-S12_NODE_1915_length_1113_cov_1.506138	classified	3	2	1;131567;2;1783272;1798711;1117;1890424;1890426;1129;2626047;221359	1.00;1.00;1.00;1.00;1.00;1.00;1.00;1.00;1.00;1.00;0.68	Bacteria: 1.00	Cyanobacteria: 1.00	NA	Synechococcales: 1.00	Synechococcaceae: 1.00	Synechococcus: 1.00	Synechococcus sp. RS9916: 0.68
12-S12_NODE_1918_length_1112_cov_2.667928	classified	1	1	1;131567;2;1783272;1798711;1117;1890424;1890426;1129;2626047;2055944	1.00;1.00;1.00;1.00;1.00;1.00;1.00;1.00;1.00;1.00;1.00	Bacteria: 1.00	Cyanobacteria: 1.00	NA	Synechococcales: 1.00	Synechococcaceae: 1.00	Synechococcus: 1.00	Synechococcus sp. BS56D: 1.00
12-S12_NODE_1933_length_1108_cov_9.896486	classified	1	1	1;131567;2;1783272;1798711;1117;1890424;1890426;1129;2626047;1986597	1.00;1.00;1.00;1.00;1.00;1.00;1.00;1.00;1.00;1.00;1.00	Bacteria: 1.00	Cyanobacteria: 1.00	NA	Synechococcales: 1.00	Synechococcaceae: 1.00	Synechococcus: 1.00	Synechococcus sp. TMED20: 1.00
12-S12_NODE_1935_length_1108_cov_2.107312	classified	1	1	1;131567;2;1783272;1798711;1117;1890424;1890426;1129;2626047	1.00;1.00;1.00;1.00;1.00;1.00;1.00;1.00;1.00;1.00	Bacteria: 1.00	Cyanobacteria: 1.00	NA	Synechococcales: 1.00	Synechococcaceae: 1.00	Synechococcus: 1.00	not classified
12-S12_NODE_1936_length_1108_cov_2.032289	classified	3	3	1;131567;2;1783272;1798711;1117;1890424;1890426;1129;2626047	1.00;1.00;1.00;1.00;1.00;1.00;1.00;1.00;1.00;1.00	Bacteria: 1.00	Cyanobacteria: 1.00	NA	Synechococcales: 1.00	Synechococcaceae: 1.00	Synechococcus: 1.00	not classified
12-S12_NODE_1938_length_1107_cov_1.868821	classified	2	1	1;131567;2;1783272;1798711;1117;1890424;1890426;1129;2626047	1.00;1.00;1.00;1.00;1.00;1.00;1.00;1.00;1.00;1.00	Bacteria: 1.00	Cyanobacteria: 1.00	NA	Synechococcales: 1.00	Synechococcaceae: 1.00	Synechococcus: 1.00	not classified
12-S12_NODE_1939_length_1106_cov_3.290200	classified	1	1	1;131567;2;1783272;1798711;1117;1890424;1890426;1129;2626047	1.00;1.00;1.00;1.00;1.00;1.00;1.00;1.00;1.00;1.00	Bacteria: 1.00	Cyanobacteria: 1.00	NA	Synechococcales: 1.00	Synechococcaceae: 1.00	Synechococcus: 1.00	not classified
12-S12_NODE_1944_length_1105_cov_3.740952	classified	2	2	1;131567;2;1783272;1798711;1117;1890424;1890426;1129;2626047	1.00;1.00;1.00;1.00;1.00;1.00;1.00;1.00;1.00;1.00	Bacteria: 1.00	Cyanobacteria: 1.00	NA	Synechococcales: 1.00	Synechococcaceae: 1.00	Synechococcus: 1.00	not classified
12-S12_NODE_1947_length_1105_cov_1.714286	classified	2	1	1;131567;2;1783272;1798711;1117;1890424;1890426;1129;2626047	1.00;1.00;1.00;1.00;1.00;1.00;1.00;1.00;1.00;1.00	Bacteria: 1.00	Cyanobacteria: 1.00	NA	Synechococcales: 1.00	Synechococcaceae: 1.00	Synechococcus: 1.00	not classified
12-S12_NODE_1953_length_1103_cov_1.477099	classified	3	3	1;131567;2;1783272;1798711;1117;1890424;1890426;1129;2626047	1.00;1.00;1.00;1.00;1.00;1.00;1.00;1.00;1.00;1.00	Bacteria: 1.00	Cyanobacteria: 1.00	NA	Synechococcales: 1.00	Synechococcaceae: 1.00	Synechococcus: 1.00	not classified
12-S12_NODE_1955_length_1101_cov_9.353728	classified	1	1	1;131567;2;1783272;1798711;1117;1890424;1890426;1129;2626047;32052	1.00;1.00;1.00;1.00;1.00;1.00;1.00;1.00;1.00;1.00;1.00	Bacteria: 1.00	Cyanobacteria: 1.00	NA	Synechococcales: 1.00	Synechococcaceae: 1.00	Synechococcus: 1.00	Synechococcus sp. WH 8020: 1.00
12-S12_NODE_1958_length_1099_cov_71.469349	classified	1	1	1;131567;2;1783272;1798711;1117;1890424;1890426;1129;2626047	1.00;1.00;1.00;1.00;1.00;1.00;1.00;1.00;1.00;1.00	Bacteria: 1.00	Cyanobacteria: 1.00	NA	Synechococcales: 1.00	Synechococcaceae: 1.00	Synechococcus: 1.00	not classified
12-S12_NODE_1963_length_1097_cov_3.766795	classified	2	2	1;131567;2	1.00;1.00;1.00	Bacteria: 1.00	not classified	not classified	not classified	not classified	not classified	not classified
12-S12_NODE_1965_length_1097_cov_2.313820	classified	1	1	1;131567;2;1783272;1798711;1117;1890424;1213;1218;2627481;1961094	1.00;1.00;1.00;1.00;1.00;1.00;1.00;1.00;1.00;1.00;1.00	Bacteria: 1.00	Cyanobacteria: 1.00	NA	Synechococcales: 1.00	Prochloraceae: 1.00	Prochlorococcus: 1.00	Prochlorococcus sp. HOT208_60m_813O14: 1.00
12-S12_NODE_1978_length_1094_cov_2.372474	classified	2	1	1;131567;2	1.00;1.00;1.00	Bacteria: 1.00	not classified	not classified	not classified	not classified	not classified	not classified
12-S12_NODE_1984_length_1091_cov_3.208494	classified	1	1	1;131567;2;1783272;1798711;1117;1890424;1890426;1129;2626047	1.00;1.00;1.00;1.00;1.00;1.00;1.00;1.00;1.00;1.00	Bacteria: 1.00	Cyanobacteria: 1.00	NA	Synechococcales: 1.00	Synechococcaceae: 1.00	Synechococcus: 1.00	not classified
12-S12_NODE_1985_length_1090_cov_12.832850	classified	2	1	1;131567;2;1783272;1798711;1117;1890424;1890426;1129;2626047;110662	1.00;1.00;1.00;1.00;1.00;1.00;1.00;1.00;1.00;1.00;1.00	Bacteria: 1.00	Cyanobacteria: 1.00	NA	Synechococcales: 1.00	Synechococcaceae: 1.00	Synechococcus: 1.00	Synechococcus sp. CC9605: 1.00
12-S12_NODE_1994_length_1088_cov_2.934172	unclassified (hits not found in taxnomy files)
12-S12_NODE_1997_length_1086_cov_1398.205626	unclassified (no hits to database)
12-S12_NODE_1998_length_1086_cov_30.258972	classified	1	1	1;131567;2;1783272;1798711;1117;1890424;1890426;1129;2626047;2055944	1.00;1.00;1.00;1.00;1.00;1.00;1.00;1.00;1.00;1.00;1.00	Bacteria: 1.00	Cyanobacteria: 1.00	NA	Synechococcales: 1.00	Synechococcaceae: 1.00	Synechococcus: 1.00	Synechococcus sp. BS56D: 1.00
12-S12_NODE_1_length_42039_cov_41.953220	classified	49	26	1;131567;2;1783272;1798711;1117	1.00;1.00;1.00;0.83;0.83;0.83	Bacteria: 1.00	Cyanobacteria: 0.83	not classified	not classified	not classified	not classified	not classified
12-S12_NODE_200_length_8238_cov_22.229679	classified	10	8	1;131567;2;1783272;1798711;1117;1890424;1890426;1129;2626047	1.00;1.00;1.00;1.00;1.00;1.00;1.00;1.00;1.00;1.00	Bacteria: 1.00	Cyanobacteria: 1.00	NA	Synechococcales: 1.00	Synechococcaceae: 1.00	Synechococcus: 1.00	not classified
12-S12_NODE_2010_length_1081_cov_2.834308	classified	2	1	1;131567;2	1.00;1.00;1.00	Bacteria: 1.00	not classified	not classified	not classified	not classified	not classified	not classified
12-S12_NODE_2011_length_1081_cov_2.321637	classified	2	1	1;131567;2;1783270;68336;976;171558;37452;1898104	1.00;1.00;1.00;1.00;1.00;1.00;1.00;1.00;1.00	Bacteria: 1.00	Bacteroidetes: 1.00	NA	NA	NA	NA	Bacteroidetes bacterium: 1.00
12-S12_NODE_2019_length_1077_cov_2.707722	classified	3	3	1;131567;2;1783272;1798711;1117;1890424;1890426;1129;2626047	1.00;1.00;1.00;1.00;1.00;1.00;0.75;0.75;0.75;0.75	Bacteria: 1.00	Cyanobacteria: 1.00	NA	Synechococcales: 0.75	Synechococcaceae: 0.75	Synechococcus: 0.75	not classified
12-S12_NODE_2024_length_1074_cov_3.549020	classified	2	2	1;131567;2;1783272;1798711;1117;1890424;1890426;1129;2626047	1.00;1.00;1.00;1.00;1.00;1.00;1.00;1.00;1.00;1.00	Bacteria: 1.00	Cyanobacteria: 1.00	NA	Synechococcales: 1.00	Synechococcaceae: 1.00	Synechococcus: 1.00	not classified
12-S12_NODE_2027_length_1071_cov_431.718504	classified	1	1	1;131567;2;1783272;1798711;1117;1890424;1890426;1129;2626047	1.00;1.00;1.00;1.00;1.00;1.00;1.00;1.00;1.00;1.00	Bacteria: 1.00	Cyanobacteria: 1.00	NA	Synechococcales: 1.00	Synechococcaceae: 1.00	Synechococcus: 1.00	not classified
12-S12_NODE_2029_length_1070_cov_3.402956	classified	4	3	1;131567;2;1783272;1798711;1117;1890424;1890426;1129;2626047;585423	1.00;1.00;1.00;1.00;1.00;1.00;1.00;1.00;1.00;1.00;1.00	Bacteria: 1.00	Cyanobacteria: 1.00	NA	Synechococcales: 1.00	Synechococcaceae: 1.00	Synechococcus: 1.00	Synechococcus sp. KORDI-49: 1.00
12-S12_NODE_2033_length_1069_cov_4.897436	classified	2	1	1;131567;2;1783272;1798711;1117;1890424;1890426;1129;2626047	1.00;1.00;1.00;1.00;1.00;1.00;1.00;1.00;1.00;1.00	Bacteria: 1.00	Cyanobacteria: 1.00	NA	Synechococcales: 1.00	Synechococcaceae: 1.00	Synechococcus: 1.00	not classified
12-S12_NODE_2052_length_1063_cov_1.667659	classified	3	3	1;131567;2;1783272;1798711;1117;1890424;1890426;1129;2626047	1.00;1.00;1.00;1.00;1.00;1.00;1.00;1.00;1.00;1.00	Bacteria: 1.00	Cyanobacteria: 1.00	NA	Synechococcales: 1.00	Synechococcaceae: 1.00	Synechococcus: 1.00	not classified
12-S12_NODE_2057_length_1062_cov_1.446872	unclassified (hits not found in taxnomy files)
12-S12_NODE_2058_length_1061_cov_15.091451	classified	2	2	1;131567;2;1783272;1798711;1117;1890424;1890426;1129;2626047	1.00;1.00;1.00;1.00;1.00;1.00;1.00;1.00;1.00;1.00	Bacteria: 1.00	Cyanobacteria: 1.00	NA	Synechococcales: 1.00	Synechococcaceae: 1.00	Synechococcus: 1.00	not classified
12-S12_NODE_205_length_8135_cov_7.162624	classified	11	11	1;131567;2;1783272;1798711;1117;1890424;1890426;1129;2626047	1.00;1.00;1.00;0.80;0.80;0.80;0.80;0.74;0.74;0.74	Bacteria: 1.00	Cyanobacteria: 0.80	NA	Synechococcales: 0.80	Synechococcaceae: 0.74	Synechococcus: 0.74	not classified
12-S12_NODE_2067_length_1059_cov_4.091633	classified	3	1	1;131567;2	1.00;1.00;1.00	Bacteria: 1.00	not classified	not classified	not classified	not classified	not classified	not classified
12-S12_NODE_206_length_8005_cov_19.382216	classified	10	8	1;131567;2;1783272;1798711;1117;1890424;1890426;1129;2626047;59931	1.00;1.00;1.00;0.96;0.96;0.96;0.96;0.96;0.96;0.96;0.62	Bacteria: 1.00	Cyanobacteria: 0.96	NA	Synechococcales: 0.96	Synechococcaceae: 0.96	Synechococcus: 0.96	Synechococcus sp. WH 7805: 0.62
12-S12_NODE_2073_length_1057_cov_1.696607	classified	3	1	1;131567;2;1783272;1798711;1117;1890424;1890426;1129;2626047	1.00;1.00;1.00;1.00;1.00;1.00;1.00;1.00;1.00;1.00	Bacteria: 1.00	Cyanobacteria: 1.00	NA	Synechococcales: 1.00	Synechococcaceae: 1.00	Synechococcus: 1.00	not classified
12-S12_NODE_2088_length_1052_cov_3.100301	classified	2	1	1;131567;2;1783272;1798711;1117;1890424;1890426;1129;2626047;84588	1.00;1.00;1.00;1.00;1.00;1.00;1.00;1.00;1.00;1.00;1.00	Bacteria: 1.00	Cyanobacteria: 1.00	NA	Synechococcales: 1.00	Synechococcaceae: 1.00	Synechococcus: 1.00	Synechococcus sp. WH 8102: 1.00
12-S12_NODE_2089_length_1052_cov_1.616851	unclassified (hits not found in taxnomy files)
12-S12_NODE_2103_length_1047_cov_1571.899274	classified	1	1	1;131567;2	1.00;1.00;1.00	Bacteria: 1.00	not classified	not classified	not classified	not classified	not classified	not classified
12-S12_NODE_2104_length_1047_cov_1.654234	classified	1	1	1;131567;2;1783272;1798711;1117;1890424;1890426;1129;2626047;59931	1.00;1.00;1.00;1.00;1.00;1.00;1.00;1.00;1.00;1.00;1.00	Bacteria: 1.00	Cyanobacteria: 1.00	NA	Synechococcales: 1.00	Synechococcaceae: 1.00	Synechococcus: 1.00	Synechococcus sp. WH 7805: 1.00
12-S12_NODE_210_length_7868_cov_13.957763	classified	8	8	1;131567;2;1783272;1798711;1117;1890424;1890426;1129;2626047	1.00;1.00;0.77;0.77;0.77;0.77;0.77;0.77;0.77;0.77	Bacteria: 0.77	Cyanobacteria: 0.77	NA	Synechococcales: 0.77	Synechococcaceae: 0.77	Synechococcus: 0.77	not classified
12-S12_NODE_2110_length_1045_cov_2.489899	unclassified (hits not found in taxnomy files)
12-S12_NODE_2112_length_1044_cov_3.614762	classified	2	2	1;131567;2;1783272;1798711;1117;1890424;1890426;1129;2626047	1.00;1.00;1.00;0.68;0.68;0.68;0.68;0.68;0.68;0.68	Bacteria: 1.00	Cyanobacteria: 0.68	NA	Synechococcales: 0.68	Synechococcaceae: 0.68	Synechococcus: 0.68	not classified
12-S12_NODE_2117_length_1043_cov_3.431174	classified	2	2	1;131567;2;1783272;1798711;1117;1890424;1890426;1129;2626047;368503	1.00;1.00;1.00;1.00;1.00;1.00;1.00;1.00;1.00;1.00;0.59	Bacteria: 1.00	Cyanobacteria: 1.00	NA	Synechococcales: 1.00	Synechococcaceae: 1.00	Synechococcus: 1.00	Synechococcus sp. UW140: 0.59
12-S12_NODE_2124_length_1041_cov_2.128803	classified	1	1	1;131567;2;1783272;1798711;1117;1890424;1890426;1129;2626047;221359	1.00;1.00;1.00;1.00;1.00;1.00;1.00;1.00;1.00;1.00;1.00	Bacteria: 1.00	Cyanobacteria: 1.00	NA	Synechococcales: 1.00	Synechococcaceae: 1.00	Synechococcus: 1.00	Synechococcus sp. RS9916: 1.00
12-S12_NODE_2129_length_1039_cov_102.540650	classified	2	1	1;131567;2;1783272;1798711;1117;1890424;1890426;1129;2626047;232363	1.00;1.00;1.00;1.00;1.00;1.00;1.00;1.00;1.00;1.00;1.00	Bacteria: 1.00	Cyanobacteria: 1.00	NA	Synechococcales: 1.00	Synechococcaceae: 1.00	Synechococcus: 1.00	Synechococcus sp. CB0205: 1.00
12-S12_NODE_2131_length_1039_cov_9.636179	classified	2	2	1;131567;2;1783272;1798711;1117	1.00;1.00;1.00;1.00;1.00;1.00	Bacteria: 1.00	Cyanobacteria: 1.00	not classified	not classified	not classified	not classified	not classified
12-S12_NODE_2133_length_1038_cov_25.015259	unclassified (hits not found in taxnomy files)
12-S12_NODE_213_length_7821_cov_4.526876	classified	12	3	1;131567;2;1783272;1798711;1117	1.00;1.00;1.00;1.00;1.00;1.00	Bacteria: 1.00	Cyanobacteria: 1.00	not classified	not classified	not classified	not classified	not classified
12-S12_NODE_2154_length_1032_cov_2.104401	unclassified (hits not found in taxnomy files)
12-S12_NODE_2157_length_1031_cov_2.882172	classified	1	1	1;131567;2;1783272;1798711;1117;1890424;1890426;1129;2626047	1.00;1.00;1.00;1.00;1.00;1.00;1.00;1.00;1.00;1.00	Bacteria: 1.00	Cyanobacteria: 1.00	NA	Synechococcales: 1.00	Synechococcaceae: 1.00	Synechococcus: 1.00	not classified
12-S12_NODE_215_length_7825_cov_11.696139	classified	4	4	1;131567;2;1783272;1798711;1117;1890424;1890426;1129;2626047	1.00;1.00;1.00;1.00;1.00;1.00;1.00;0.66;0.66;0.66	Bacteria: 1.00	Cyanobacteria: 1.00	NA	Synechococcales: 1.00	Synechococcaceae: 0.66	Synechococcus: 0.66	not classified
12-S12_NODE_2164_length_1029_cov_3.996920	unclassified (hits not found in taxnomy files)
12-S12_NODE_2167_length_1029_cov_1.152977	classified	2	2	1;131567;2;1783272;1798711;1117;1890424;1890426;1129;2626047	1.00;1.00;1.00;1.00;1.00;1.00;0.60;0.60;0.60;0.60	Bacteria: 1.00	Cyanobacteria: 1.00	NA	Synechococcales: 0.60	Synechococcaceae: 0.60	Synechococcus: 0.60	not classified
12-S12_NODE_2173_length_1027_cov_1.904321	classified	1	1	1;131567;2;1783272;1798711;1117;1890424;1890426;1129;2626047	1.00;1.00;1.00;1.00;1.00;1.00;1.00;1.00;1.00;1.00	Bacteria: 1.00	Cyanobacteria: 1.00	NA	Synechococcales: 1.00	Synechococcaceae: 1.00	Synechococcus: 1.00	not classified
12-S12_NODE_2192_length_1018_cov_2.762201	classified	2	1	1;131567;2;1783272;1798711;1117;1890424;1890426;1129;2626047;110662	1.00;1.00;1.00;1.00;1.00;1.00;1.00;1.00;1.00;1.00;1.00	Bacteria: 1.00	Cyanobacteria: 1.00	NA	Synechococcales: 1.00	Synechococcaceae: 1.00	Synechococcus: 1.00	Synechococcus sp. CC9605: 1.00
12-S12_NODE_2208_length_1014_cov_3.857143	unclassified (hits not found in taxnomy files)
12-S12_NODE_2211_length_1014_cov_1.858186	classified	2	1	1;131567;2;1783272;1798711;1117;1890424;1890426;1129;2626047;1280380	1.00;1.00;1.00;1.00;1.00;1.00;1.00;1.00;1.00;1.00;1.00	Bacteria: 1.00	Cyanobacteria: 1.00	NA	Synechococcales: 1.00	Synechococcaceae: 1.00	Synechococcus: 1.00	Synechococcus sp. KORDI-100: 1.00
12-S12_NODE_221_length_7644_cov_14.270071	classified	11	7	1;131567;2;1783272;1798711;1117;1890424;1890426;1129;2626047	1.00;1.00;1.00;0.52;0.52;0.52;0.52;0.52;0.52;0.52	Bacteria: 1.00	Cyanobacteria: 0.52	NA	Synechococcales: 0.52	Synechococcaceae: 0.52	Synechococcus: 0.52	not classified
12-S12_NODE_2221_length_1008_cov_5.511018	classified	4	1	1;131567;2;1783272;1798711;1117;1890424;1890426;1129;2626047;585423	1.00;1.00;1.00;1.00;1.00;1.00;1.00;1.00;1.00;1.00;1.00	Bacteria: 1.00	Cyanobacteria: 1.00	NA	Synechococcales: 1.00	Synechococcaceae: 1.00	Synechococcus: 1.00	Synechococcus sp. KORDI-49: 1.00
12-S12_NODE_2226_length_1006_cov_6910.468980	classified	1	1	1;131567	1.00;1.00	not classified	not classified	not classified	not classified	not classified	not classified	not classified
12-S12_NODE_223_length_7631_cov_5.513332	classified	13	10	1;131567;2;1783272;1798711;1117;1890424;1890426;1129;2626047	1.00;1.00;1.00;0.89;0.89;0.89;0.89;0.89;0.89;0.89	Bacteria: 1.00	Cyanobacteria: 0.89	NA	Synechococcales: 0.89	Synechococcaceae: 0.89	Synechococcus: 0.89	not classified
12-S12_NODE_2246_length_1004_cov_1.389884	classified	2	2	1;131567;2;1783272;1798711;1117;1890424;1890426;1129;2626047;232348	1.00;1.00;1.00;1.00;1.00;1.00;1.00;0.58;0.58;0.58;0.58	Bacteria: 1.00	Cyanobacteria: 1.00	NA	Synechococcales: 1.00	Synechococcaceae: 0.58	Synechococcus: 0.58	Synechococcus sp. CB0101: 0.58
12-S12_NODE_224_length_7565_cov_12.851822	classified	3	1	1;131567;2;1783272;1798711;1117;1890424;1213;1218;2627481;1961091	1.00;1.00;1.00;1.00;1.00;1.00;1.00;1.00;1.00;1.00;1.00	Bacteria: 1.00	Cyanobacteria: 1.00	NA	Synechococcales: 1.00	Prochloraceae: 1.00	Prochlorococcus: 1.00	Prochlorococcus sp. HOT208_60m_813I02: 1.00
12-S12_NODE_2252_length_1002_cov_2.400211	unclassified (hits not found in taxnomy files)
12-S12_NODE_229_length_7473_cov_4.033297	classified	9	3	1;131567;2;1783272;1798711;1117;34079;1983111	1.00;1.00;1.00;1.00;1.00;1.00;0.65;0.65	Bacteria: 1.00	Cyanobacteria: 1.00	not classified	not classified	not classified	not classified	not classified
12-S12_NODE_230_length_7469_cov_8.857027	classified	7	7	1;131567;2;1783272;1798711;1117;1890424;1890426;1129;2626047	1.00;0.97;0.97;0.97;0.97;0.97;0.97;0.72;0.72;0.72	Bacteria: 0.97	Cyanobacteria: 0.97	NA	Synechococcales: 0.97	Synechococcaceae: 0.72	Synechococcus: 0.72	not classified
12-S12_NODE_241_length_7075_cov_6.023570	classified	12	1	1;131567;2;1783272;1798711;1117;1890424;1890426;1129;2626047	1.00;1.00;1.00;1.00;1.00;1.00;1.00;1.00;1.00;1.00	Bacteria: 1.00	Cyanobacteria: 1.00	NA	Synechococcales: 1.00	Synechococcaceae: 1.00	Synechococcus: 1.00	not classified
[truncated: 14,710 more rows]

## Sheet: Table S2
Table S2 KofamScan annotation for Synechococcus genes unique to Xiamen seawater.
[truncated: 1,295 more rows]

## Sheet: Table S3
Table S3 Count of Synechococcus genes unique to Xiamen seawater for each metabolic pathway.
[truncated: 140 more rows]

[truncated: 3 more sheets: Table S4, Table S5, Table S6]
